# Supplementary material for: Ethylene and epoxyethane metabolism in methanotrophic bacteria: comparative genomics and physiological studies using Methylohalobius crimeensis
Source: Microb Genom. 2024 Oct 25;10(10):001306. doi: 10.1099/mgen.0.001306 (PMC11507031; doi:10.1099/mgen.0.001306)
Supplement: Tables S1 to S6. [file mgen-10-01306-s002.xlsx]

## Sheet: Table S1
	Table S1: qPCR primers used in this study.
	Primer set and gene target	Primer name	Sequence
	gyrA	gyrAf1	5’-AAGGAAGGCAAGCTGGAAGG-3’
		gyrAr1	5’-ATCCCGAAGACGTTCTGCAG-3’
	etnE (assay 1)	etnE_Fwd1	5’-CCGCTTGATCTCCTGTGTGA-3’
		etnE_Rev1	5’-GATGGCCGGATTCATAGCGA-3’
	etnE (assay 2)	etnE_Fwd2	5’-GCTTCGTGAGGTCGTACACT-3’
		etnE_Rev2	5’-ATGCCATCGAAGCGTTCAAC-3’

## Sheet: Table S2
	Table S2: Description of the top 10 BLASTP hits to the derived protein sequences of the EtnE and linked proteins encoded in the genome of M. crimeensis (H035DRAFT_2946-2936). Gene homologues highlighted for X. autotrophicus were characterized biochemically by Partovi et al., 2018 and Wu et al., 2022.
	Annotation	Locus tag	IMG Gene ID	NCBI Gene ID	Homologue in Mycobacterium rhodesiae JS60	Homologue in Xanthobacter autotrophicus Py2	Top BLASTP hit identity (NCBI nr database)	Top 10 hits to:					Methanotrophs in top 10 hits
					% identity to corresponding epoxyethane oxidation protein	% identity to corresponding epoxyethane oxidation protein
	Pyruvate/2-oxoglutarate dehydrogenase complex, dihydrolipoamide dehydrogenase (E3) component	H035DRAFT_2948	2525296839	WP_022949755.1	MycrhDRAFT_06846, 50%	Xaut_5075, 75%; Xaut_4867*, 66%; Xaut_5048, 66%	88.2% Methylocaldum sp.	5	1	2	1	1	Methylocaldum sp.
	epoxyalkane:coenzyme M transferase (EaCoMT or EtnE)	H035DRAFT_2946	2525296837	WP_022949753.1	MycrhDRAFT_06857, 47%	Xaut_5047, 77%; Xaut_4865*, 77%	90.9% Betaproteobacteria bacterium HGW (PHCV01000001.1)	7	3				Methylotetracoccus oryzae, Methyloterricola oryzae, Methylococcaceae bacterium FWC3
	NAD(P)-dependent dehydrogenase, short-chain alcohol dehydrogenase family	H035DRAFT_2945	2525296836	WP_022949752.1	MycrhDRAFT_06864, 48%	Xaut_5073, 74%	83.4% Betaproteobacteria bacterium HGW	2	1	6	1		none
	glutaconate CoA-transferase subunit A	H035DRAFT_2944	2525296835	WP_022949751.1	MycrhDRAFT_06860, 54%	Xaut_5072, 66%	78.7% Betaproteobacteria bacterium HGW	3	4	3			Methylocapsa sp. D3K7, Methylocapsa aurea, Methylococcaceae bacterium, Methyloglobulus morosus
	glutaconate CoA-transferase subunit B	H035DRAFT_2943	2525296834	WP_022949750.1	MycrhDRAFT_06859, 45%	Xaut_5071, 64%	84.1% Betaproteobacteria bacterium HGW	1	2	7			Beijerinckiaceae bacterium, Methylocystis echinoides, Methylocapsa aurea, Methylococcaceae bacterium
	Phosphosulfolactate synthase, CoM biosynthesis protein A	H035DRAFT_2942	2525296833	WP_200861590.1	MycrhDRAFT_06867, 43%	Xaut_5051, 63%; Xaut_5070, 62%; Xaut_5069, 53%; Xaut_5052, 51%; Xaut_4872*, 51%	80.8% Betaproteobacteria bacterium HGW	2		8			Methylocystis sp. JR02, Methylocystis sp., Methylocystis iwaonis, Methylocystis sp. Sn-Cys, Beijerinckiaceae bacterium
	argininosuccinate lyase (CoM biosynthesis)	H035DRAFT_2941	2525296832	WP_022949749.1	MycrhDRAFT_06870, 35%	Xaut_5053, 46%; Xaut_5068, 43%; Xaut_4873*, 47%	72.8% Betaproteobacteria bacterium HGW	1	9				Methyloglobulus morosus, Methylosarcina fibrata, Methyloglobulus sp., Methylobacter sp. (2), Methylococcales bacterium, Candidatus Methylobacter oryzae, Methylococcaceae bacterium
	3-carboxy-cis,cis-muconate cycloisomerase / Adenylosuccinate lyase (CoM biosynthesis)	H035DRAFT_2940	2525296831	WP_022949748.1	MycrhDRAFT_06868, 41%	Xaut_5054, 53%; Xaut_4874*, 54%; Xaut_5067, 53%	75.5% Betaproteobacteria bacterium HGW	1		7		2	Methylocystis sp., Methylocystis echinoides, Methylocystis sp. Sn-Cys, Methylocystis iwaonis
	D-cysteine desulfhydrase (CoM biosynthesis)	H035DRAFT_2939	2525296830	WP_200861589.1	MycrhDRAFT_06869, 41%	Xaut_5055, 55%; Xaut_4875*, 55%	72.6% Betaproteobacteria bacterium HGW	4	1	5			Methylocystis iwaonis, Methylocystis sp. JR02, Methylocystis sp. Sn-Cys, Methylocapsa sp. D3K7
	Acyl-CoA synthetase (NDP forming)	H035DRAFT_2938	2525296829	WP_022949746.1	MycrhDRAFT_06858, 36%	Xaut_5066, 51%	71.2% Betaproteobacteria bacterium HGW	1		9			Methylocystis iwaonis, Methylocystis sp. JR02, Beijerinckiaceae bacterium, Methylocystis echinoides, Methylocystis sp., Methylocapsa aurea, Methylocapsa sp. D3K7
	sulfoacetaldehyde dehydrogenase (CoM biosynthesis)	H035DRAFT_2937	2525296828	WP_026596657.1	MycrhDRAFT_06877, 70%	<30%	81.4% Betaproteobacteria bacterium HGW	3	2	5			Beijerinckiaceae bacterium, Methylocapsa aurea, Methylocapsa sp. D3K7
	NADPH-dependent 2,4-dienoyl-CoA reductase, sulfur reductase	H035DRAFT_2936	2525296827	WP_022949744.1	MycrhDRAFT_06865, 41%	Xaut_5065, 63%	79.3% Betaproteobacteria bacterium HGW	6	1	2		1	none
	MEDS: MEthanogen/methylotroph, DcmR Sensory domain	H035DRAFT_2935	2525296826	WP_022949743.1	MycrhDRAFT_06862, 39%	Xaut_4864, 38%; Xaut_5016, 38%	90.6% Methylocaldum sp.	5	1	2	1	1	Methylocaldum sp.

## Sheet: Table S3
	Table S3: Relative protein abundances in cells before and after ethylene exposure, sorted by log2 fold change. Positive change indicates increased abundance after ethylene exposure.
	Protein Descriptions are generated in the proteomics workflow and do not always match the genome annotation exactly.
	ProteinID	baseMean	log2FoldChange	lfcSE	stat	pvalue	padj	Protein Description	genes encoding epoxyethane catabolism, with gene numbers used in Figures 1, 2, and 6
	WP_022947157	1.90135	4.29929	1.64866	2.60775	0.00911391	NA	phosphocholine cytidylyltransferase family protein	-
	WP_022950009	146.515	3.49884	0.240209	14.5658	4.63e-48	6.55e-46	hypothetical protein	-
	WP_022949752	648.331	3.35286	0.140358	23.8879	4.09e-126	2.7e-123	SDR family NAD(P)-dependent oxidoreductase	2
	WP_022949039	179.217	3.19178	0.230057	13.8739	9.12e-44	1.06e-41	tRNA (adenosine(37)-N6)-dimethylallyltransferase MiaA	-
	WP_022949132	12.0097	3.13675	0.690857	4.54038	5.62e-06	5.45e-05	hypothetical protein	-
	WP_022949755	361.543	2.78214	0.145839	19.0768	3.94e-81	1.3e-78	NAD(P)/FAD-dependent oxidoreductase	13
	WP_026596657	1564.88	2.76261	0.0954569	28.9409	3.65e-184	7.23e-181	aldehyde dehydrogenase family protein	10
	WP_022949753	1091.4	2.40399	0.113915	21.1033	7.42e-99	3.67e-96	cobalamin-independent methionine synthase II family protein	1
	WP_022949751	560.292	2.24941	0.116393	19.326	3.24e-83	1.28e-80	CoA-transferase	3
	WP_022949746	174.671	2.18393	0.166113	13.1472	1.77e-39	1.94e-37	acetate--CoA ligase family protein	9
	WP_200861590	375.679	2.17512	0.12563	17.3138	3.7e-67	8.15e-65	phosphosulfolactate synthase	5
	WP_022949748	486.498	2.14966	0.113763	18.896	1.23e-79	3.48e-77	adenylosuccinate lyase family protein	7
	WP_200861589	444.923	1.93116	0.110807	17.4282	5.04e-68	1.25e-65	D-cysteine desulfhydrase family protein	8
	WP_022949214	138.436	1.87155	0.210494	8.8912	6.05e-19	2.49e-17	ATP-binding protein	-
	WP_022949749	184.362	1.8397	0.161638	11.3816	5.17e-30	4.26e-28	lyase family protein	6
	WP_022949750	90.5752	1.63413	0.213852	7.6414	2.15e-14	6.35e-13	glutaconate CoA-transferase	4
	WP_321162851	110.101	1.5642	0.208981	7.48486	7.16e-14	2.09e-12	3-oxoacyl-ACP reductase FabG	-
	WP_022948865	103.718	1.47371	0.208782	7.0586	1.68e-12	4.06e-11	hypothetical protein	-
	WP_022947577	25.8963	1.3351	0.372393	3.58518	0.000336847	0.00218674	glutamyl-tRNA reductase	-
	WP_022948636	1473.44	1.33069	0.124597	10.6799	1.26e-26	8.63e-25	6-phosphofructokinase	-
	WP_022949177	124.21	1.22011	0.181874	6.70854	1.97e-11	4.28e-10	nicotinate phosphoribosyltransferase	-
	WP_161623986	82.6496	1.21868	0.256236	4.75609	1.97e-06	2.18e-05	oligosaccharide flippase family protein	-
	WP_022947536	42.9263	1.2107	0.290136	4.17287	3.01e-05	0.000249192	TonB-dependent receptor	-
	WP_022947297	1.14498	1.177	1.68582	0.698177	0.485067	NA	ribonuclease HI	-
	WP_026596428	420.951	1.17556	0.135723	8.66141	4.66e-18	1.77e-16	ABC transporter ATP-binding protein	-
	WP_022948231	23.352	1.17365	0.386291	3.03825	0.00237959	0.011898	TetR/AcrR family transcriptional regulator	-
	WP_022949502	86.5358	1.17242	0.219995	5.3293	9.86e-08	1.37e-06	hypothetical protein	-
	WP_022949899	11.2682	1.14797	0.565521	2.02993	0.042364	0.129846	DJ-1/PfpI family protein	-
	WP_022948624	33.6776	1.10567	0.319749	3.45792	0.000544354	0.00332661	ferritin-like domain-containing protein	-
	WP_022949114	23.5419	1.0903	0.374086	2.91458	0.00356169	0.0168711	YfjI family protein	-
	WP_022946985	1.63418	1.07916	1.36538	0.790374	0.429309	NA	calcium/sodium antiporter	-
	WP_022947447	80.9034	1.07358	0.213756	5.02246	5.1e-07	6.35e-06	hypothetical protein	-
	WP_022947783	16.8533	1.07238	0.444551	2.41228	0.015853	0.0582356	DUF6494 family protein	-
	WP_022949247	3240.74	1.03757	0.14538	7.137	9.54e-13	2.39e-11	glycogen/starch/alpha-glucan phosphorylase	-
	WP_235044560	2.13066	1.0248	1.20366	0.851402	0.394546	NA	ABC transporter permease	-
	WP_022948232	11.1272	1.01958	0.53423	1.9085	0.056326	0.160238	DUF4242 domain-containing protein	-
	WP_022949698	127.827	0.994026	0.20187	4.92408	8.48e-07	9.99e-06	glycogen/starch/alpha-glucan phosphorylase	-
	WP_022947721	258.918	0.993647	0.155231	6.40108	1.54e-10	3.09e-09	UDP-N-acetylglucosamine 1-carboxyvinyltransferase	-
	WP_022948277	81.2355	0.980618	0.217622	4.50607	6.6e-06	6.38e-05	type IV-A pilus assembly ATPase PilB	-
	WP_022949319	863.199	0.949597	0.156439	6.07007	1.28e-09	2.37e-08	phosphomethylpyrimidine synthase ThiC	-
	WP_235044561	14.0932	0.907967	0.474781	1.91239	0.0558263	0.159504	class I SAM-dependent methyltransferase	-
	WP_022950142	107.101	0.883897	0.206136	4.28792	1.8e-05	0.000158709	2-hydroxyacid dehydrogenase	-
	WP_022949243	82.7849	0.86239	0.21494	4.01223	6.01e-05	0.000470725	SDR family NAD(P)-dependent oxidoreductase	-
	WP_022947206	346.611	0.85888	0.11857	7.24364	4.37e-13	1.17e-11	DNA mismatch repair protein MutS	-
	WP_022950074	9.84142	0.858207	0.562636	1.52533	0.127176	0.293225	methane monooxygenase/ammonia monooxygenase subunit C	-
	WP_022947573	1.47662	0.857552	1.4047	0.610487	0.541539	NA	RNA 3'-terminal phosphate cyclase	-
	WP_022948586	1.47662	0.857552	1.4047	0.610487	0.541539	NA	class I SAM-dependent methyltransferase	-
	WP_022948228	13.7889	0.856184	0.49932	1.7147	0.0864005	0.222184	sodium/proline symporter	-
	WP_022949898	17.228	0.855407	0.447041	1.91349	0.0556859	0.159332	TetR/AcrR family transcriptional regulator	-
	WP_161624021	251.436	0.849973	0.133702	6.35723	2.05e-10	4.07e-09	DUF2490 domain-containing protein	-
	WP_040574325	65.152	0.846304	0.231346	3.65817	0.000254025	0.00171078	carbohydrate kinase	-
	WP_051149850	242.641	0.836305	0.153332	5.45421	4.92e-08	7.32e-07	alanine racemase	-
	WP_022948912	793.258	0.82888	0.0979986	8.45808	2.72e-17	9.61e-16	NADP-dependent isocitrate dehydrogenase	-
	WP_022949613	114.621	0.826304	0.181931	4.54185	5.58e-06	5.44e-05	phosphoribosylanthranilate isomerase	-
	WP_022948281	48.9087	0.821269	0.266731	3.07901	0.00207687	0.0105712	peptidoglycan DD-metalloendopeptidase family protein	-
	WP_022947144	0.158293	0.819289	4.08047	0.200783	0.840868	NA	DUF927 domain-containing protein	-
	WP_022948158	82.0877	0.815185	0.205577	3.96535	7.33e-05	0.000562457	carbamoyltransferase HypF	-
	WP_022948058	7.70828	0.812974	0.64274	1.26486	0.205923	NA	biotin synthase BioB	-
	WP_022947286	56.1482	0.801264	0.249246	3.21476	0.00130554	0.00718047	hypothetical protein	-
	WP_022948183	116.913	0.797911	0.182974	4.36078	1.3e-05	0.000117174	hypothetical protein	-
	WP_022948755	633.822	0.791416	0.126314	6.26547	3.72e-10	7.15e-09	DUF2892 domain-containing protein	-
	WP_022949907	67.8363	0.789413	0.222587	3.54653	0.000390337	0.00246136	cobalamin-independent methionine synthase II family protein	-
	WP_152485989	10.0229	0.786182	0.556432	1.4129	0.157686	0.341221	DUF2459 domain-containing protein	-
	WP_022947955	30.737	0.765191	0.329845	2.31985	0.0203489	0.0716919	response regulator transcription factor	-
	WP_022948444	1171.44	0.763316	0.112055	6.812	9.63e-12	2.19e-10	4a-hydroxytetrahydrobiopterin dehydratase	-
	WP_084684918	55.9748	0.758899	0.26343	2.88084	0.00396618	0.0184342	flagellar basal body P-ring formation chaperone FlgA	-
	WP_022947870	6.57877	0.750883	0.686782	1.09334	0.274247	NA	flagellar biosynthetic protein FliO	-
	WP_022948300	0.489193	0.74943	2.61771	0.286292	0.774654	NA	ribonuclease HII	-
	WP_161624010	28.6084	0.745323	0.350113	2.12881	0.0332701	0.107639	methyl-accepting chemotaxis protein	-
	WP_022949205	21.5486	0.743294	0.390039	1.90569	0.0566901	0.160811	DUF4389 domain-containing protein	-
	WP_022949250	48.6584	0.742132	0.258418	2.87183	0.00408103	0.0188355	hypothetical protein	-
	WP_022949939	23.8242	0.739776	0.365208	2.02563	0.0428029	0.130989	nucleotide exchange factor	-
	WP_022947357	13.9845	0.729765	0.482881	1.51128	0.130718	0.299041	CHRD domain-containing protein	-
	WP_022947849	99.9792	0.728042	0.191419	3.80339	0.000142732	0.00101658	ribosome small subunit-dependent	-
	WP_022949249	198.511	0.727634	0.200539	3.6284	0.000285188	0.00189487	PQQ-dependent sugar dehydrogenase	-
	WP_022949666	10.6871	0.727334	0.538636	1.35033	0.176912	0.373837	sulfurtransferase TusA family protein	-
	WP_022947140	183.316	0.723008	0.185743	3.89251	9.92e-05	0.000727555	single-stranded DNA-binding protein	-
	WP_022947232	69.5506	0.720544	0.223566	3.22296	0.00126875	0.00701713	type II toxin-antitoxin system VapC family toxin	-
	WP_026596467	5.09967	0.719805	0.770722	0.933935	0.350337	NA	beta-ketoacyl-ACP synthase II	-
	WP_022949006	161.129	0.718064	0.151301	4.74592	2.08e-06	2.28e-05	DegT/DnrJ/EryC1/StrS family aminotransferase	-
	WP_022948757	14.7923	0.716648	0.465094	1.54087	0.123349	0.288349	hypothetical protein	-
	WP_022948233	471.458	0.715715	0.169053	4.23368	2.3e-05	0.000196205	YncE family protein	-
	WP_022949548	54.6441	0.714643	0.272624	2.62135	0.00875811	0.0359773	hypothetical protein	-
	WP_022948185	11.0215	0.697667	0.53052	1.31506	0.188489	0.390794	chalcone isomerase family protein	-
	WP_022947632	261.055	0.696384	0.129881	5.36169	8.24e-08	1.16e-06	hypothetical protein	-
	WP_022950092	737.384	0.692819	0.130447	5.3111	1.09e-07	1.51e-06	pyridoxal phosphate-dependent aminotransferase	-
	WP_022948682	83.6892	0.691874	0.208035	3.32575	0.000881797	0.00513517	urease subunit alpha	-
	WP_022949204	42.0976	0.691677	0.279997	2.4703	0.0135001	0.0516027	hypothetical protein	-
	WP_200861606	29.272	0.690736	0.331021	2.08668	0.0369166	0.116765	tRNA uridine-5-carboxymethylaminomethyl(34) synthesis	-
	WP_022949084	69.9314	0.687241	0.21794	3.15335	0.00161408	0.00854513	succinylglutamate desuccinylase/aspartoacylase family protein	-
	WP_022948702	19.5868	0.679215	0.400497	1.69593	0.0898992	0.229382	cation:proton antiporter	-
	WP_022948855	7.72976	0.677719	0.628745	1.07789	0.281082	NA	RNA methyltransferase	-
	WP_022947688	1.80768	0.665526	1.27858	0.52052	0.602701	NA	hypothetical protein	-
	WP_152485993	1.80768	0.665526	1.27858	0.52052	0.602701	NA	glycosyltransferase family 4 protein	-
	WP_022949362	207.306	0.65634	0.159237	4.12178	3.76e-05	0.000302602	uroporphyrinogen-III synthase	-
	WP_022947809	8.55963	0.654723	0.596141	1.09827	0.272087	NA	nucleoside-triphosphatase	-
	WP_022949691	16.6174	0.648626	0.432301	1.5004	0.133511	0.302807	alginate export family protein	-
	WP_022948993	6.24908	0.637577	0.706291	0.902711	0.366679	NA	GTP 3',8-cyclase MoaA	-
	WP_022947352	95.1772	0.634592	0.188669	3.36351	0.000769567	0.00453495	universal stress protein	-
	WP_200861511	9.38806	0.634045	0.571241	1.10994	0.267023	NA	hypothetical protein	-
	WP_022947345	129.734	0.629751	0.170182	3.70046	0.000215211	0.00147958	hypothetical protein	-
	WP_022950106	62.4136	0.629191	0.227361	2.76736	0.00565116	0.0252011	adenosylcobalamin-dependent ribonucleoside-diphosphate reductase	-
	WP_022947657	221.484	0.628059	0.130396	4.81654	1.46e-06	1.65e-05	protein TadZ	-
	WP_022950077	8.89639	0.623076	0.585101	1.0649	0.28692	NA	DUF308 domain-containing protein	-
	WP_022949199	269.429	0.622904	0.14092	4.42026	9.86e-06	9.13e-05	PAS domain-containing protein	-
	WP_022948828	320.634	0.618658	0.130579	4.73782	2.16e-06	2.36e-05	MBL fold metallo-hydrolase	-
	WP_022948987	81.507	0.615423	0.203256	3.02783	0.0024632	0.0121764	OmpA family protein	-
	WP_022948797	9.71575	0.607707	0.557341	1.09037	0.275551	0.508284	class II aldolase/adducin family protein	-
	WP_022948961	432.111	0.606981	0.112575	5.3918	6.98e-08	1e-06	beta-ketoacyl-ACP synthase I	-
	WP_022947438	3408.17	0.603815	0.11204	5.38929	7.07e-08	1.01e-06	caspase family protein	-
	WP_022949669	730.542	0.602095	0.108905	5.52864	3.23e-08	4.88e-07	porin	-
	WP_026596359	198.152	0.600803	0.169026	3.55451	0.000378681	0.0024109	NAD+ synthase	-
	WP_040575096	41.8707	0.599813	0.282885	2.12034	0.0339775	0.109213	DUF547 domain-containing protein	-
	WP_022948620	164.543	0.598521	0.154358	3.87749	0.000105539	0.000771093	glycine oxidase ThiO	-
	WP_022947658	154.249	0.594093	0.153367	3.87367	0.000107207	0.000780402	type II and III secretion system protein family protein	-
	WP_022948943	1.316	0.592357	1.50237	0.394282	0.693373	NA	SRPBCC family protein	-
	WP_022949042	194.736	0.590927	0.141445	4.1778	2.94e-05	0.000244875	acetylornithine transaminase	-
	WP_022949466	94.3597	0.583666	0.204664	2.85183	0.00434687	0.0199495	5-(carboxyamino)imidazole ribonucleotide synthase	-
	WP_022947655	33.6021	0.580423	0.31174	1.86189	0.0626192	0.173165	type II secretion system F family protein	-
	WP_022948351	636.423	0.578525	0.0974233	5.93826	2.88e-09	5.09e-08	2-oxoglutarate dehydrogenase E1 component	-
	WP_022947288	720.986	0.575892	0.160102	3.59704	0.000321858	0.00212426	aconitate hydratase	-
	WP_022949895	14.3235	0.569644	0.469701	1.21278	0.225214	0.442824	isoprenylcysteine carboxylmethyltransferase family protein	-
	WP_022946986	4.77844	0.566573	0.800811	0.707498	0.479257	NA	hypothetical protein	-
	WP_022950152	398.606	0.566285	0.109365	5.17794	2.24e-07	2.94e-06	bestrophin family ion channel	-
	WP_235044549	67.2624	0.564782	0.221578	2.5489	0.0108062	0.0427927	TRAP transporter large permease	-
	WP_022946977	75.7936	0.561589	0.20879	2.68974	0.00715082	0.0307128	hypothetical protein	-
	WP_022949365	474.746	0.560454	0.0988132	5.67185	1.41e-08	2.24e-07	ThiF family adenylyltransferase	-
	WP_022949203	729.951	0.553915	0.0835061	6.63324	3.28e-11	6.99e-10	hypothetical protein	-
	WP_022947747	9.07221	0.551763	0.577958	0.954677	0.339741	NA	hypothetical protein	-
	WP_022948273	5.60688	0.547803	0.738452	0.741826	0.458193	NA	radical SAM family heme chaperone HemW	-
	WP_022947665	420.512	0.546464	0.108095	5.05543	4.29e-07	5.42e-06	glycine--tRNA ligase subunit alpha	-
	WP_022948882	445.452	0.5464	0.108034	5.05766	4.24e-07	5.39e-06	Glu/Leu/Phe/Val dehydrogenase dimerization domain-containing protein	-
	WP_022949926	32.3304	0.546181	0.322726	1.6924	0.0905706	0.230205	PQQ-dependent sugar dehydrogenase	-
	WP_022947975	44.3566	0.545209	0.270713	2.01397	0.0440125	0.133658	guanine deaminase	-
	WP_022947653	32.6357	0.541296	0.311274	1.73897	0.0820394	0.214581	tetratricopeptide repeat protein	-
	WP_022949198	80.6171	0.536858	0.203089	2.64346	0.00820642	0.0340644	phosphate/phosphite/phosphonate ABC transporter substrate-binding protein	-
	WP_022947750	1195.76	0.530655	0.0743716	7.13519	9.67e-13	2.39e-11	ribose-phosphate pyrophosphokinase	-
	WP_022948703	54.2584	0.527589	0.243465	2.167	0.0302347	0.0987867	F0F1 ATP synthase subunit A	-
	WP_022949923	86.2639	0.52506	0.199312	2.63436	0.0084295	0.0347748	FMN-binding glutamate synthase family protein	-
	WP_022949914	55.901	0.524352	0.241055	2.17524	0.0296124	0.0975585	carboxymuconolactone decarboxylase family protein	-
	WP_022949322	605.651	0.519989	0.117542	4.42384	9.7e-06	9.06e-05	NnrU family protein	-
	WP_022949269	13.2	0.517619	0.482366	1.07308	0.283234	0.516393	hypothetical protein	-
	WP_022948154	109.686	0.515246	0.174288	2.95629	0.00311362	0.0149999	oxidoreductase	-
	WP_022947247	11.0536	0.514197	0.525876	0.977791	0.328178	0.569435	MarR family transcriptional regulator	-
	WP_022947709	73.8668	0.513833	0.220938	2.32568	0.0200355	0.0707136	cAMP-activated global transcriptional regulator CRP	-
	WP_022950159	60.6891	0.512104	0.2333	2.19504	0.0281607	0.094122	CocE/NonD family hydrolase	-
	WP_022947968	8.90342	0.51041	0.582308	0.876529	0.380742	NA	flavin reductase family protein	-
	WP_022949853	2.96669	0.50992	0.995085	0.512439	0.608344	NA	MMPL family transporter	-
	WP_022950177	39.4445	0.509656	0.306982	1.66022	0.0968708	0.24096	AAA family ATPase	-
	WP_022949350	35.1193	0.505012	0.305309	1.6541	0.0981071	0.242245	ABC transporter ATP-binding protein	-
	WP_022947875	60.8646	0.501623	0.22994	2.18154	0.0291433	0.0964945	flagellar biosynthesis protein FlhA	-
	WP_022947453	16.5052	0.501404	0.435887	1.15031	0.250018	0.476143	beta-ketoacyl synthase chain length factor	-
	WP_022950112	6.75714	0.500405	0.689093	0.726179	0.467729	NA	efflux transporter outer membrane subunit	-
	WP_040575050	140.48	0.500331	0.192327	2.60146	0.00928284	0.0375102	PHP domain-containing protein	-
	WP_022948376	117.51	0.499985	0.171043	2.92316	0.00346501	0.0164921	orotidine-5'-phosphate decarboxylase	-
	WP_022949474	7.56946	0.499708	0.702683	0.711143	0.476996	NA	pyridoxamine 5'-phosphate oxidase family protein	-
	WP_022948820	135.133	0.498789	0.15876	3.14178	0.00167924	0.00881933	efflux RND transporter permease subunit	-
	WP_022949394	218.662	0.497798	0.136917	3.63577	0.000277156	0.00185395	ABC transporter ATP-binding protein	-
	WP_022949922	60.7241	0.495648	0.233019	2.12707	0.0334143	0.107929	acetolactate synthase large subunit	-
	WP_022948930	365.012	0.495333	0.114662	4.31992	1.56e-05	0.000140477	cation-translocating P-type ATPase	-
	WP_022949030	5325.35	0.493872	0.143362	3.44493	0.000571211	0.00344816	type I glyceraldehyde-3-phosphate dehydrogenase	-
	WP_022948556	4.61592	0.486147	0.811769	0.598874	0.549257	NA	F0F1 ATP synthase subunit beta	-
	WP_235044579	308.827	0.485655	0.115089	4.21983	2.44e-05	0.000206877	cation-transporting P-type ATPase	-
	WP_022949228	661.773	0.485189	0.181728	2.66987	0.00758809	0.0321722	PQQ-dependent catabolism-associated beta-propeller protein	-
	WP_022947165	4.62178	0.484578	0.800187	0.60558	0.544793	NA	prolipoprotein diacylglyceryl transferase	-
	WP_022947974	455.938	0.483264	0.102833	4.69949	2.61e-06	2.77e-05	TIGR01458 family HAD-type hydrolase	-
	WP_022948974	245.397	0.482623	0.123897	3.89536	9.81e-05	0.000721739	EAL domain-containing protein	-
	WP_022947545	189.604	0.481611	0.155924	3.08875	0.00200998	0.010337	GMC family oxidoreductase	-
	WP_022947298	53.6478	0.478841	0.252881	1.89354	0.0582856	0.163799	class I SAM-dependent methyltransferase	-
	WP_022947930	11.7255	0.476243	0.507603	0.938219	0.348132	0.58965	LysR family transcriptional regulator	-
	WP_022950160	111.272	0.474324	0.175105	2.70879	0.00675286	0.0291936	ATP-grasp domain-containing protein	-
	WP_022948343	34.6922	0.470242	0.30812	1.52617	0.126968	0.293225	ammonium transporter	-
	WP_022947184	636.013	0.469247	0.121457	3.86349	0.000111777	0.000807735	acetolactate synthase 3 large subunit	-
	WP_022949921	24.5835	0.468081	0.357777	1.3083	0.19077	0.393874	glutathione S-transferase N-terminal domain-containing protein	-
	WP_022947659	70.5447	0.466845	0.225138	2.07359	0.0381173	0.119797	Flp pilus assembly protein CpaB	-
	WP_022947842	119.232	0.465649	0.174499	2.66849	0.00761925	0.0322353	sn-glycerol-3-phosphate ABC transporter ATP-binding protein UgpC	-
	WP_022949060	127.471	0.465258	0.173873	2.67586	0.00745382	0.0316707	hypothetical protein	-
	WP_022948177	96.6183	0.463616	0.194697	2.38122	0.0172554	0.0628045	DUF1295 domain-containing protein	-
	WP_026596692	9.57735	0.46291	0.560162	0.826386	0.408585	NA	nucleotidyltransferase family protein	-
	WP_022948734	19.9847	0.462821	0.393731	1.17547	0.239805	0.461432	class I SAM-dependent methyltransferase	-
	WP_022947417	343.98	0.462728	0.114234	4.05069	5.11e-05	0.000404447	Fe(2+) transporter permease subunit FeoB	-
	WP_022947716	565.806	0.462079	0.0963174	4.79746	1.61e-06	1.81e-05	cytochrome bc complex cytochrome b subunit	-
	WP_022948142	2062.74	0.461929	0.098023	4.71246	2.45e-06	2.63e-05	DUF1616 domain-containing protein	-
	WP_022948078	33.6733	0.460669	0.304309	1.51382	0.130072	0.298426	16S rRNA (guanine(966)-N(2))-methyltransferase RsmD	-
	WP_152486012	11.2299	0.460441	0.518533	0.88797	0.374557	0.616633	hypothetical protein	-
	WP_022948830	193.414	0.460271	0.148216	3.1054	0.00190021	0.00985543	cytochrome d ubiquinol oxidase subunit II	-
	WP_022947811	275.876	0.460053	0.188273	2.44354	0.014544	0.0547322	kelch repeat-containing protein	-
	WP_022948054	59.4297	0.459922	0.240042	1.91601	0.0553643	0.158642	ATP-dependent DNA helicase RecG	-
	WP_022947860	504.436	0.459485	0.11503	3.99447	6.48e-05	0.000503458	serine--tRNA ligase	-
	WP_022949593	12.0603	0.459372	0.503865	0.911695	0.361929	0.606277	succinate dehydrogenase, hydrophobic membrane anchor protein	-
	WP_022949444	72.6091	0.458136	0.234278	1.95552	0.0505219	0.147325	flagellar basal body L-ring protein FlgH	-
	WP_022949072	340.494	0.456296	0.122529	3.72398	0.000196107	0.00136243	MBL fold metallo-hydrolase	-
	WP_022949857	3750.74	0.45274	0.0700147	6.46635	1e-10	2.05e-09	hypothetical protein	-
	WP_026596202	41.437	0.452501	0.277534	1.63043	0.10301	0.251491	PhoH family protein	-
	WP_022948696	1208.3	0.451562	0.106073	4.25711	2.07e-05	0.000179841	patatin-like phospholipase family protein	-
	WP_022948598	0.822576	0.448657	1.87637	0.239108	0.811021	NA	aminodeoxychorismate synthase component I	-
	WP_022949065	224.549	0.44766	0.140696	3.18176	0.00146381	0.00791897	alanine transaminase	-
	WP_022947412	174.903	0.445908	0.141682	3.14725	0.00164812	0.0087021	mechanosensitive ion channel family protein	-
	WP_022948753	9.07036	0.444227	0.584798	0.759625	0.447479	NA	hypothetical protein	-
	WP_084684778	428.617	0.443936	0.123141	3.60511	0.000312025	0.00206625	cytochrome D1 domain-containing protein	-
	WP_022948424	321.379	0.443875	0.111686	3.9743	7.06e-05	0.000543811	CYTH domain-containing protein	-
	WP_022947900	193.179	0.443763	0.170211	2.60714	0.00913029	0.0371975	HDOD domain-containing protein	-
	WP_321162847	2.4775	0.442503	1.07446	0.411838	0.680458	NA	SDR family NAD(P)-dependent oxidoreductase	-
	WP_022949106	524.023	0.442009	0.0985292	4.48607	7.25e-06	6.97e-05	sodium-translocating pyrophosphatase	-
	WP_022948846	46.2679	0.441583	0.264624	1.66872	0.095173	0.237932	DUF938 domain-containing protein	-
	WP_022949924	1268.23	0.441263	0.0812465	5.43116	5.6e-08	8.15e-07	FAD-dependent oxidoreductase	-
	WP_022948125	54.8308	0.439011	0.241016	1.8215	0.0685303	0.186132	ATP-binding protein	-
	WP_022949381	207.693	0.436442	0.135938	3.2106	0.00132459	0.00726503	AI-2E family transporter	-
	WP_022947962	569.751	0.431627	0.0929979	4.64126	3.46e-06	3.55e-05	Re/Si-specific NAD(P)(+) transhydrogenase subunit beta	-
	WP_022949141	40.6042	0.429379	0.294998	1.45553	0.145522	0.322497	TonB-dependent receptor	-
	WP_084684887	380.323	0.427303	0.14062	3.03872	0.00237588	0.011898	glycosyltransferase	-
	WP_022947321	11.8976	0.425656	0.502811	0.846552	0.397245	0.632957	AI-2E family transporter	-
	WP_022949680	338.115	0.424568	0.120426	3.52556	0.000422592	0.00264788	amidoligase family protein	-
	WP_022948030	215.575	0.424336	0.146606	2.8944	0.00379889	0.0178665	glycolate oxidase subunit	-
	WP_022950143	361.991	0.424274	0.11283	3.76028	0.000169725	0.0012002	3-deoxy-7-phosphoheptulonate synthase	-
	WP_022949947	473.749	0.424067	0.102031	4.15626	3.23e-05	0.000266885	transcription-repair coupling factor	-
	WP_022948115	349.15	0.423689	0.118284	3.58196	0.00034103	0.00220666	membrane-bound lytic murein transglycosylase MltF	-
	WP_026596150	169.992	0.422773	0.145956	2.89658	0.00377252	0.0177847	DUF1640 domain-containing protein	-
	WP_022950070	174.769	0.421165	0.142122	2.96341	0.0030425	0.0146931	PFL family protein	-
	WP_022948099	973.665	0.421096	0.0964211	4.36726	1.26e-05	0.000114273	1-(5-phosphoribosyl)-5-[(5-phosphoribosylamino)methylideneamino]imidazole-4-carboxamide isomerase	-
	WP_022948825	24.9597	0.418792	0.352879	1.18679	0.235311	0.458128	zinc ribbon domain-containing protein	-
	WP_022948341	124.504	0.416611	0.177229	2.35069	0.0187385	0.0669714	YifB family Mg chelatase-like AAA ATPase	-
	WP_022949354	36.3442	0.41511	0.293085	1.41635	0.156674	0.339774	hypothetical protein	-
	WP_022947173	21.6596	0.414929	0.379631	1.09298	0.274403	0.507339	spore maturation protein	-
	WP_022949648	742.193	0.414244	0.0988354	4.19125	2.77e-05	0.000232748	cell division protein FtsA	-
	WP_022948089	79.9568	0.413628	0.208163	1.98704	0.0469175	0.139275	methionyl-tRNA formyltransferase	-
	WP_022949841	6.9385	0.412866	0.658452	0.627025	0.530643	NA	type II secretion system F family protein	-
	WP_022948869	20.0014	0.41273	0.401136	1.0289	0.303526	0.540937	23S rRNA (pseudouridine(1915)-N(3))-methyltransferase RlmH	-
	WP_022949020	86.2261	0.406642	0.201287	2.02021	0.0433621	0.132291	glutathione synthase	-
	WP_022949663	86.2812	0.406278	0.199541	2.03606	0.0417439	0.128144	CPBP family intramembrane glutamic endopeptidase	-
	WP_022947654	89.9246	0.404696	0.192889	2.09808	0.0358981	0.114458	type II secretion system F family protein	-
	WP_026596152	51.2496	0.403558	0.25884	1.5591	0.118972	0.280101	glycosyltransferase	-
	WP_022949393	287.337	0.401786	0.124791	3.21969	0.00128331	0.00707787	FtsX-like permease family protein	-
	WP_022948942	490.198	0.401238	0.106163	3.77946	0.000157167	0.00111538	TIGR01777 family oxidoreductase	-
	WP_022948306	14.2102	0.400969	0.459343	0.872918	0.382708	0.622136	AtpZ/AtpI family protein	-
	WP_022948920	9.75594	0.400957	0.55784	0.718768	0.472284	0.697332	class I SAM-dependent methyltransferase	-
	WP_235044557	32.8868	0.400154	0.307587	1.30095	0.193276	0.395338	HDOD domain-containing protein	-
	WP_022948981	234.118	0.397172	0.198157	2.00433	0.0450345	0.13588	aminotransferase class I/II-fold pyridoxal phosphate-dependent enzyme	-
	WP_022950113	13.3834	0.396211	0.509812	0.777172	0.437057	0.672378	HlyD family secretion protein	-
	WP_022949368	130.932	0.39558	0.166531	2.37541	0.0175295	0.0635687	SDR family NAD(P)-dependent oxidoreductase	-
	WP_022948933	528.595	0.395057	0.102331	3.8606	0.000113111	0.000814397	multidrug efflux RND transporter permease subunit	-
	WP_022948742	8.10143	0.39336	0.612071	0.642671	0.520437	NA	zeta toxin family protein	-
	WP_022948259	156.674	0.393226	0.161255	2.43853	0.0147473	0.0553024	excinuclease ABC subunit UvrA	-
	WP_026596145	36.0236	0.392843	0.301337	1.30367	0.192347	0.394916	transposase	-
	WP_022949070	55.8792	0.392759	0.237456	1.65403	0.0981216	0.242245	biofilm regulation protein kinase SiaB	-
	WP_022948278	15.3719	0.391414	0.442686	0.884179	0.376599	0.617274	AmpG family muropeptide MFS transporter	-
	WP_022947485	320.012	0.391011	0.156152	2.50404	0.0122784	0.0472983	adenylosuccinate synthase	-
	WP_022947442	167.39	0.390044	0.156622	2.49035	0.0127619	0.04897	head	-
	WP_022949234	75.52	0.388017	0.212796	1.82343	0.0682386	0.185594	dTDP-4-dehydrorhamnose reductase	-
	WP_022949804	29.0974	0.387671	0.348224	1.11328	0.265588	0.49845	O-acetyl-ADP-ribose deacetylase	-
	WP_022948356	3.63594	0.387653	0.893404	0.433905	0.664357	NA	sulfotransferase	-
	WP_022949075	63.8114	0.387307	0.229614	1.68677	0.0916467	0.231632	ZIP family metal transporter	-
	WP_084684801	10.9151	0.387217	0.525176	0.737309	0.460935	0.689538	integron integrase	-
	WP_022947355	388.697	0.38492	0.108599	3.54441	0.000393491	0.00247337	NAD-dependent epimerase/dehydratase family protein	-
	WP_022947961	1151.9	0.382573	0.0819083	4.67074	3e-06	3.16e-05	Re/Si-specific NAD(P)(+) transhydrogenase subunit alpha	-
	WP_022949437	195.588	0.382123	0.146877	2.60165	0.00927772	0.0375102	protein-glutamate O-methyltransferase CheR	-
	WP_022949471	91.0775	0.381945	0.20058	1.9042	0.056884	0.161131	M14 family metallopeptidase	-
	WP_022947774	6.44756	0.381704	0.676647	0.564111	0.572679	NA	site-specific integrase	-
	WP_022949130	86.626	0.380912	0.192931	1.97434	0.0483428	0.142864	pilus assembly protein PilM	-
	WP_022947552	62.8452	0.380446	0.2381	1.59784	0.110079	0.26387	protoporphyrinogen oxidase HemJ	-
	WP_022946975	264.736	0.377614	0.146773	2.57278	0.0100887	0.0402733	hypothetical protein	-
	WP_022947061	148.485	0.377279	0.158985	2.37305	0.017642	0.0638596	MlaD family protein	-
	WP_022947030	75.2484	0.37641	0.212326	1.77279	0.0762628	0.202142	GspH/FimT family pseudopilin	-
	WP_022949028	1600.45	0.375577	0.081679	4.59821	4.26e-06	4.26e-05	class 1 fructose-bisphosphatase	-
	WP_022949388	87.5954	0.375223	0.194642	1.92776	0.0538853	0.155077	DnaA regulatory inactivator Hda	-
	WP_022948133	739.195	0.374667	0.0934132	4.01086	6.05e-05	0.000471593	phosphomannomutase	-
	WP_022949953	28.9158	0.374612	0.32898	1.13871	0.254825	0.483289	hypothetical protein	-
	WP_022949673	105.655	0.373476	0.176554	2.11536	0.0343991	0.110389	nitrogen regulation protein NR(I)	-
	WP_235044521	16.8706	0.373387	0.43805	0.852384	0.394001	0.630147	mercury resistance system transport protein MerF	-
	WP_026596204	379.997	0.373166	0.108119	3.45142	0.000557638	0.00338688	tetratricopeptide repeat protein	-
	WP_022948073	2.80913	0.372909	1.0173	0.366566	0.713943	NA	permease-like cell division protein FtsX	-
	WP_022948697	244.011	0.372322	0.138816	2.68213	0.00731557	0.0312173	thermonuclease family protein	-
	WP_022949418	446.245	0.371434	0.103585	3.58578	0.000336078	0.00218674	Na+/H+ antiporter NhaC family protein	-
	WP_022947021	1509.01	0.36938	0.0799655	4.61925	3.85e-06	3.91e-05	hypothetical protein	-
	WP_022950087	20.8209	0.368675	0.39482	0.93378	0.350418	0.593014	DUF3570 domain-containing protein	-
	WP_022948464	218.153	0.368425	0.133465	2.76047	0.00577182	0.0255094	NAAT family transporter	-
	WP_022947189	534.464	0.367666	0.111359	3.30163	0.000961249	0.00553184	2-isopropylmalate synthase	-
	WP_022947098	687.923	0.365263	0.097217	3.75719	0.000171831	0.00121077	cation-transporting P-type ATPase	-
	WP_022947460	7.60743	0.365154	0.625094	0.584159	0.559114	NA	dodecin	-
	WP_022949162	95.2047	0.364622	0.193937	1.88011	0.0600937	0.167585	YggT family protein	-
	WP_022948523	228.61	0.363084	0.131454	2.76207	0.00574362	0.0254415	RNA ligase	-
	WP_022950014	69.9251	0.36127	0.225487	1.60217	0.109117	0.262518	7-cyano-7-deazaguanine synthase QueC	-
	WP_022949287	818.528	0.359538	0.111219	3.23269	0.00122629	0.00682038	phosphoribosylformylglycinamidine synthase	-
	WP_022949542	13.5471	0.357022	0.480342	0.743267	0.45732	0.689112	Bro-N domain-containing protein	-
	WP_051149878	33.9114	0.355327	0.302106	1.17617	0.239528	0.461348	cytochrome c	-
	WP_051149784	97.7811	0.355035	0.185288	1.91613	0.0553484	0.158642	FAD-binding and (Fe-S)-binding domain-containing protein	-
	WP_022949677	6.78501	0.354976	0.661897	0.536302	0.59175	NA	PhzF family phenazine biosynthesis protein	-
	WP_084684972	138.593	0.351302	0.163547	2.14801	0.0317126	0.102767	folate-binding protein YgfZ	-
	WP_022947506	12.7345	0.349772	0.484656	0.721693	0.470484	0.697235	GreA/GreB family elongation factor	-
	WP_051149729	138.491	0.348485	0.16189	2.15261	0.0313493	0.101757	SulP family inorganic anion transporter	-
	WP_022947780	128.354	0.345326	0.183536	1.88152	0.0599013	0.167284	D-aminoacyl-tRNA deacylase	-
	WP_022946987	5319.97	0.345147	0.0841569	4.10123	4.11e-05	0.000329434	oligopeptidase A	-
	WP_022948634	36.5764	0.344428	0.294664	1.16889	0.24245	0.4646	leucyl/phenylalanyl-tRNA--protein transferase	-
	WP_022949127	7.93136	0.344273	0.620642	0.554705	0.579097	NA	pilus assembly protein PilP	-
	WP_022947446	1.98831	0.342578	1.20779	0.283641	0.776686	NA	hypothetical protein	-
	WP_022949815	1266.09	0.341717	0.100256	3.40846	0.000653311	0.00390803	rod shape-determining protein	-
	WP_051149863	67.8359	0.340338	0.21821	1.55968	0.118835	0.280101	HD domain-containing protein	-
	WP_022948417	1574.36	0.340239	0.0972405	3.49895	0.000467101	0.00290836	3-deoxy-7-phosphoheptulonate synthase AroG	-
	WP_161624018	416.859	0.337698	0.11123	3.03603	0.00239717	0.0119256	peptidase S10	-
	WP_022947122	34.0794	0.33733	0.305381	1.10462	0.269323	0.502556	DUF1887 family CARF protein	-
	WP_022949276	1048.81	0.336996	0.0971851	3.46756	0.000525199	0.00321949	patatin-like phospholipase family protein	-
	WP_022948360	299.206	0.336935	0.122789	2.74401	0.0060694	0.0265872	surface carbohydrate biosynthesis protein	-
	WP_022948782	1990.11	0.336744	0.124258	2.71004	0.0067275	0.0291476	phosphopyruvate hydratase	-
	WP_022948945	13.0677	0.33634	0.48031	0.700256	0.483768	0.707953	prepilin-type N-terminal cleavage/methylation domain-containing protein	-
	WP_022949140	44.3133	0.33611	0.272773	1.2322	0.217876	0.433029	GNAT family N-acetyltransferase	-
	WP_022947903	1406.09	0.335379	0.113929	2.94375	0.00324263	0.0155458	CHAD domain-containing protein	-
	WP_022947818	483.535	0.335262	0.101686	3.29704	0.000977088	0.00559143	thiamine pyrophosphate-binding protein	-
	WP_022947840	25.3246	0.333944	0.352719	0.94677	0.343756	0.585746	hypothetical protein	-
	WP_022948985	790.725	0.33345	0.0805195	4.14123	3.45e-05	0.000283813	hypothetical protein	-
	WP_321162852	614.726	0.333383	0.10213	3.26429	0.00109738	0.00619035	histidinol dehydrogenase	-
	WP_022948572	105.558	0.332094	0.177602	1.86988	0.0615009	0.170549	universal stress protein	-
	WP_026596541	193.297	0.331394	0.140259	2.36273	0.0181409	0.0654263	type IV pilus secretin PilQ	-
	WP_022949231	45.8196	0.330918	0.276557	1.19656	0.231478	0.452892	dTDP-glucose 4,6-dehydratase	-
	WP_022947123	99.9354	0.330425	0.189091	1.74744	0.0805608	0.21104	TIGR02710 family CRISPR-associated CARF protein	-
	WP_235044531	185.136	0.328539	0.138494	2.37224	0.0176808	0.0638831	acyl-CoA dehydrogenase family protein	-
	WP_022947511	132.217	0.327673	0.163536	2.00368	0.0451047	0.13588	16S rRNA (adenine(1518)-N(6)/adenine(1519)-N(6))-dimethyltransferase RsmA	-
	WP_022949165	10.2533	0.327117	0.551738	0.592885	0.553258	0.76605	lysine 2,3-aminomutase	-
	WP_022947191	259.643	0.327107	0.123633	2.6458	0.00814988	0.0339008	LysR family transcriptional regulator	-
	WP_022949941	18.5346	0.325	0.402855	0.806742	0.419815	0.651948	NAD(+) kinase	-
	WP_022948489	502.25	0.324539	0.115114	2.81927	0.00481327	0.0218584	asparagine synthase-related protein	-
	WP_022949301	236.139	0.324399	0.127509	2.54412	0.0109552	0.043296	glucose-6-phosphate isomerase	-
	WP_022948831	379.695	0.321726	0.104833	3.06895	0.00214815	0.010906	cytochrome ubiquinol oxidase subunit I	-
	WP_026596209	481.056	0.321216	0.107061	3.0003	0.00269713	0.013186	carbonate dehydratase	-
	WP_022950104	41.6726	0.32099	0.283881	1.13072	0.258174	0.487771	sulfite exporter TauE/SafE family protein	-
	WP_022949571	105.429	0.318633	0.178245	1.78761	0.0738384	0.198103	metallophosphoesterase	-
	WP_022948113	184.826	0.318522	0.140392	2.2688	0.0232804	0.0803053	hypothetical protein	-
	WP_022947907	9.43003	0.317911	0.562627	0.565048	0.572041	NA	formate dehydrogenase accessory protein FdhE	-
	WP_235044654	223.756	0.317905	0.135731	2.34217	0.019172	0.0681976	ATP-dependent DNA helicase	-
	WP_022947091	232.706	0.317368	0.131498	2.41347	0.0158014	0.0582356	cation diffusion facilitator family transporter	-
	WP_022947762	193.86	0.317007	0.138963	2.28124	0.0225345	0.0785535	penicillin acylase family protein	-
	WP_022950174	948.351	0.316772	0.0863227	3.66963	0.000242904	0.00164709	ParA family protein	-
	WP_022949951	3.14732	0.316678	0.962321	0.329077	0.742097	NA	S-methyl-5'-thioinosine phosphorylase	-
	WP_051149812	53.4624	0.31652	0.242811	1.30357	0.192381	0.394916	phosphotransferase	-
	WP_022947126	55.7551	0.316231	0.241904	1.30726	0.191126	0.394196	type III-B CRISPR module RAMP protein Cmr4	-
	WP_084684881	10.5883	0.31283	0.534002	0.585822	0.557995	0.768845	class I SAM-dependent methyltransferase	-
	WP_022949983	56.1021	0.312227	0.239253	1.30501	0.19189	0.394916	glycerol kinase	-
	WP_084684939	10.591	0.311757	0.531716	0.586322	0.557659	0.768845	DUF4390 domain-containing protein	-
	WP_022949290	48.9823	0.309986	0.255026	1.21551	0.224173	0.441655	PIN domain-containing protein	-
	WP_022948968	382.818	0.309744	0.10963	2.82535	0.00472291	0.0214974	hypothetical protein	-
	WP_022948595	11.7468	0.308722	0.506772	0.609194	0.542396	0.756831	HisA/HisF-related TIM barrel protein	-
	WP_022948759	245.215	0.307073	0.126391	2.42954	0.015118	0.0562662	sodium-dependent transporter	-
	WP_022949468	4.30112	0.306116	0.82944	0.369064	0.71208	NA	ABC transporter ATP-binding protein	-
	WP_022947429	245.035	0.305475	0.123972	2.46406	0.0137373	0.0524081	hypothetical protein	-
	WP_022947001	80.6285	0.304906	0.205122	1.48646	0.137157	0.309307	hypothetical protein	-
	WP_022947649	1128.46	0.303045	0.0845221	3.58539	0.000336572	0.00218674	glycogen synthase	-
	WP_022948437	14.0684	0.303011	0.460705	0.65771	0.510725	0.731623	mechanosensitive ion channel	-
	WP_022948833	3599.61	0.302547	0.0680101	4.44855	8.65e-06	8.23e-05	FAD/NAD(P)-binding oxidoreductase	-
	WP_022948176	15.2264	0.30048	0.446166	0.673471	0.500648	0.724092	EAL domain-containing protein	-
	WP_022947948	15.2246	0.299379	0.452021	0.662312	0.507771	0.729599	flagellar protein export ATPase FliI	-
	WP_022947518	20.6945	0.299249	0.381236	0.784943	0.432487	0.666919	transcriptional activator NhaR	-
	WP_022949325	23.0166	0.297416	0.364783	0.815323	0.414887	0.646324	phosphate-starvation-inducible PsiE family protein	-
	WP_022948316	244.336	0.295769	0.13423	2.20345	0.027563	0.0927819	bifunctional ADP-dependent NAD(P)H-hydrate dehydratase/NAD(P)H-hydrate epimerase	-
	WP_022948380	6.61288	0.295152	0.677278	0.435791	0.662988	NA	hypothetical protein	-
	WP_022950195	6.62	0.294504	0.670058	0.439521	0.660284	NA	WGR domain-containing protein	-
	WP_022948042	77.1612	0.294321	0.203912	1.44337	0.148916	0.326584	type II secretion system protein	-
	WP_026596294	133.597	0.294042	0.160488	1.83217	0.0669254	0.183028	L-aspartate oxidase	-
	WP_022949864	103.144	0.292098	0.180181	1.62114	0.104988	0.255377	ABC transporter permease	-
	WP_022947516	22.184	0.29113	0.369568	0.787759	0.430838	0.665412	nucleotidyltransferase family protein	-
	WP_022947044	40.9112	0.291036	0.294969	0.986665	0.323807	0.563389	TlpA disulfide reductase family protein	-
	WP_022948870	37.7499	0.291023	0.284645	1.02241	0.306589	0.545414	Maf family protein	-
	WP_022949735	65.4351	0.29046	0.230907	1.25791	0.208425	0.420585	diguanylate cyclase	-
	WP_022947152	175.951	0.288854	0.158359	1.82405	0.0681451	0.185594	DUF1499 domain-containing protein	-
	WP_022947739	163.001	0.288471	0.15686	1.83904	0.0659092	0.180748	sodium-translocating pyrophosphatase	-
	WP_022947970	130.919	0.288147	0.170233	1.69266	0.0905196	0.230205	nucleotidyltransferase domain-containing protein	-
	WP_022948566	10.1037	0.286121	0.546059	0.523975	0.600296	0.802282	hydrolase	-
	WP_022947062	869.036	0.286029	0.0937618	3.05059	0.00228389	0.011536	hypothetical protein	-
	WP_022950013	158.742	0.284995	0.154298	1.84705	0.0647398	0.178282	SNF2-related protein	-
	WP_022949707	103.664	0.284769	0.177651	1.60297	0.108942	0.262518	efflux RND transporter permease subunit	-
	WP_022949347	12.4178	0.284275	0.489939	0.580226	0.561762	0.773498	glycosyltransferase family 2 protein	-
	WP_022948413	454.634	0.282991	0.138259	2.04681	0.0406765	0.12604	CBS domain-containing protein	-
	WP_022949193	667.279	0.282488	0.149591	1.8884	0.0589725	0.165156	hypothetical protein	-
	WP_022948643	15.9091	0.281009	0.437958	0.641635	0.52111	0.739111	YdbL family protein	-
	WP_022948648	19.3772	0.280232	0.397795	0.704464	0.481144	0.705678	helix-turn-helix transcriptional regulator	-
	WP_022950094	243.251	0.279486	0.140287	1.99225	0.0463436	0.138402	adenylyl-sulfate kinase	-
	WP_022949154	2633.22	0.2765	0.0645942	4.28057	1.86e-05	0.000162603	hypothetical protein	-
	WP_022947112	1167.3	0.2761	0.086585	3.18878	0.00142876	0.00775055	bifunctional acetate--CoA ligase family protein/GNAT family N-acetyltransferase	-
	WP_022948619	3.47574	0.275813	0.927587	0.297345	0.766203	NA	DNA replication terminus site-binding protein	-
	WP_022948245	85.1513	0.27564	0.198077	1.39158	0.164048	0.351913	ATP-binding protein	-
	WP_022948888	138.5	0.274891	0.165495	1.66102	0.0967091	0.24086	UDP-glucose 4-epimerase	-
	WP_022948170	297.725	0.274871	0.116906	2.3512	0.0187127	0.0669714	Ni/Fe hydrogenase subunit alpha	-
	WP_022947915	494.948	0.274658	0.119168	2.3048	0.0211779	0.0742163	Fe-S cluster assembly protein SufB	-
	WP_152486010	59.9754	0.27444	0.232105	1.1824	0.237049	0.459428	DUF3971 domain-containing protein	-
	WP_022947445	559.985	0.274326	0.102438	2.67796	0.00740721	0.0315404	DUF4384 domain-containing protein	-
	WP_022949215	437.678	0.274191	0.106179	2.58236	0.00981283	0.0393308	helicase-related protein	-
	WP_235044572	88.9409	0.274166	0.190309	1.44064	0.149687	0.32677	cytochrome c biogenesis protein CcsA	-
	WP_022950102	1.16093	0.274076	1.64464	0.166648	0.867647	NA	heavy metal translocating P-type ATPase metal-binding domain-containing protein	-
	WP_022947156	269.778	0.273566	0.119439	2.29042	0.0219973	0.0768824	CDP-alcohol phosphatidyltransferase family protein	-
	WP_022948114	356.495	0.273221	0.111603	2.44815	0.0143592	0.0541547	carboxylate--amine ligase	-
	WP_022948021	220.516	0.273106	0.152903	1.78614	0.0740771	0.198206	pantoate--beta-alanine ligase	-
	WP_022949412	12.7551	0.272688	0.482067	0.565663	0.571623	0.779615	nodulation protein NfeD	-
	WP_022950030	384.201	0.272297	0.110798	2.45759	0.0139872	0.0530679	phosphate-starvation-inducible PsiE family protein	-
	WP_022948009	213.913	0.271918	0.138836	1.95855	0.0501658	0.146502	formate dehydrogenase accessory sulfurtransferase FdhD	-
	WP_022949458	871.524	0.271898	0.133507	2.03659	0.0416915	0.128144	dienelactone hydrolase family protein	-
	WP_026596298	3.47606	0.271593	0.915729	0.296586	0.766782	NA	DUF4404 family protein	-
	WP_022948494	71.0295	0.271361	0.214927	1.26257	0.206744	0.418561	Uma2 family endonuclease	-
	WP_022949375	754.803	0.270987	0.0992968	2.72906	0.00635145	0.0277001	NAD-glutamate dehydrogenase	-
	WP_022948288	4.64179	0.270575	0.798875	0.338695	0.734839	NA	gephyrin-like molybdotransferase	-
	WP_022949271	52.5076	0.269953	0.243553	1.10839	0.267692	0.501447	BCCT family transporter	-
	WP_051149717	65.2799	0.269926	0.223801	1.2061	0.227779	0.44698	glycosyltransferase family 2 protein	-
	WP_022948179	99.5588	0.26857	0.181931	1.47622	0.139885	0.313316	TRAP transporter small permease	-
	WP_022948741	960.204	0.268267	0.0837062	3.20487	0.00135123	0.00739073	N-6 DNA methylase	-
	WP_022948369	1248.53	0.268164	0.155316	1.72657	0.0842443	0.218978	hypothetical protein	-
	WP_022947979	234.549	0.267939	0.13621	1.9671	0.0491721	0.144025	4-alpha-glucanotransferase	-
	WP_022949202	246.398	0.267499	0.135065	1.98052	0.0476448	0.141223	ATP/GTP-binding protein	-
	WP_022949172	63.5635	0.267448	0.237264	1.12722	0.25965	0.490092	heme lyase CcmF/NrfE family subunit	-
	WP_022948562	135.342	0.265883	0.161306	1.64832	0.0992877	0.244819	F0F1 ATP synthase subunit alpha	-
	WP_022947028	35.4508	0.264949	0.294819	0.898685	0.368821	0.612125	type II toxin-antitoxin system Phd/YefM family antitoxin	-
	WP_022947883	85.1899	0.264284	0.203019	1.30177	0.192995	0.395171	flagellar motor protein	-
	WP_022949582	16.5707	0.261986	0.441849	0.592932	0.553227	0.76605	TonB-dependent receptor	-
	WP_022949508	547.641	0.260559	0.0983819	2.64844	0.00808641	0.0337787	hypothetical protein	-
	WP_022949011	63.454	0.260024	0.238778	1.08898	0.276165	0.508284	YggS family pyridoxal phosphate-dependent enzyme	-
	WP_022947797	905.542	0.259632	0.0857586	3.02748	0.00246603	0.0121764	protein-disulfide reductase DsbD	-
	WP_022949694	450.216	0.25822	0.100412	2.57159	0.0101232	0.0403297	cbb3-type cytochrome c oxidase subunit I	-
	WP_051149734	209.093	0.257705	0.133102	1.93615	0.0528498	0.152742	phosphate regulon sensor histidine kinase PhoR	-
	WP_022947475	96.385	0.2573	0.188046	1.36828	0.171224	0.364933	exodeoxyribonuclease VII large subunit	-
	WP_022947740	177.384	0.257276	0.150393	1.71069	0.0871377	0.223778	R3H domain-containing nucleic acid-binding protein	-
	WP_022947231	34.9602	0.257272	0.298612	0.86156	0.38893	0.626889	type II toxin-antitoxin system prevent-host-death family antitoxin	-
	WP_026596601	262.661	0.256794	0.143506	1.78944	0.0735444	0.197582	farnesyl diphosphate synthase	-
	WP_022948722	37.5941	0.254901	0.293671	0.867982	0.385404	0.624499	PAS domain S-box protein	-
	WP_022948725	78.732	0.254711	0.206425	1.23391	0.217235	0.432722	cation-transporting P-type ATPase	-
	WP_022947499	15.7368	0.254278	0.445036	0.571364	0.567753	0.778041	HIT family protein	-
	WP_022949047	271.18	0.253402	0.122795	2.06361	0.0390548	0.121777	amino-acid N-acetyltransferase	-
	WP_022948049	52.4811	0.252482	0.262554	0.961636	0.336232	0.5759	endonuclease III	-
	WP_026596526	34.1448	0.251603	0.303301	0.829547	0.406795	0.640266	1-phosphofructokinase family hexose kinase	-
	WP_022949121	459.035	0.251055	0.161203	1.55738	0.11938	0.280728	uroporphyrinogen decarboxylase	-
	WP_022949213	6.13635	0.249625	0.699423	0.356901	0.721166	NA	TRAP transporter small permease subunit	-
	WP_022947212	82.3565	0.249027	0.198135	1.25686	0.208806	0.420585	glycosyltransferase	-
	WP_040575029	146.603	0.248312	0.155674	1.59507	0.110696	0.265029	L,D-transpeptidase family protein	-
	WP_084684793	115.978	0.24779	0.170735	1.45131	0.146694	0.323671	DUF2937 family protein	-
	WP_022947225	102.575	0.247123	0.181998	1.35783	0.174517	0.370357	oligosaccharide flippase family protein	-
	WP_022947701	16.0679	0.24696	0.43078	0.573285	0.566452	0.777791	MFS transporter	-
	WP_152486055	163.035	0.246926	0.146902	1.68089	0.0927844	0.233435	lipoprotein-releasing ABC transporter ATP-binding protein LolD	-
	WP_022948247	104.915	0.24612	0.195447	1.25926	0.207935	0.420543	succinate--CoA ligase subunit alpha	-
	WP_022949674	402.839	0.245846	0.108487	2.26612	0.0234438	0.0807283	ATP-dependent zinc metalloprotease FtsH	-
	WP_152486014	422.583	0.244517	0.153394	1.59405	0.110926	0.265257	cytochrome c	-
	WP_022948973	220.601	0.243841	0.133367	1.82835	0.0674972	0.184083	ABC transporter substrate-binding protein	-
	WP_022949328	336.552	0.242459	0.111107	2.18221	0.0290938	0.0964919	phosphate ABC transporter permease PstA	-
	WP_022948916	157.423	0.242271	0.150004	1.6151	0.106289	0.257384	carbamoyltransferase C-terminal domain-containing protein	-
	WP_161624023	76.1149	0.242157	0.217686	1.11241	0.26596	0.498676	cyclic nucleotide-binding domain-containing protein	-
	WP_022950043	21.3762	0.240966	0.381699	0.631299	0.527845	0.744928	cytochrome c oxidase subunit II	-
	WP_022947313	671.893	0.240598	0.10506	2.29009	0.0220163	0.0768824	formate--tetrahydrofolate ligase	-
	WP_022949701	1270.38	0.240426	0.0833595	2.88421	0.00392403	0.0183678	methyl-accepting chemotaxis protein	-
	WP_022948626	411.965	0.24014	0.142044	1.69061	0.0909118	0.230776	UDP-glucose/GDP-mannose dehydrogenase family protein	-
	WP_022948140	21.3835	0.240069	0.376998	0.63679	0.524262	0.741456	AMP-binding protein	-
	WP_022949216	588.544	0.23998	0.0894725	2.68216	0.00731476	0.0312173	DUF1156 domain-containing protein	-
	WP_022950000	31.3273	0.239748	0.329213	0.728245	0.466464	0.693913	alpha/beta hydrolase	-
	WP_022949003	41.5847	0.239589	0.292227	0.819874	0.412288	0.644735	adenosylmethionine--8-amino-7-oxononanoate transaminase	-
	WP_022949013	25.1909	0.239436	0.347803	0.688424	0.491186	0.716162	PilT/PilU family type 4a pilus ATPase	-
	WP_022947314	109.193	0.238851	0.247638	0.964516	0.334787	0.575416	bacterial ammonia monooxygenase, subunit AmoC	-
	WP_022949263	84.6487	0.238813	0.200186	1.19295	0.232887	0.45449	ergothioneine biosynthesis protein EgtB	-
	WP_022947702	15.2384	0.237469	0.449052	0.528824	0.596927	0.800756	SDR family oxidoreductase	-
	WP_022948251	535.519	0.236897	0.132896	1.78258	0.0746554	0.199194	malto-oligosyltrehalose trehalohydrolase	-
	WP_022947245	58.3267	0.236405	0.236039	1.00155	0.316562	0.558141	WecB/TagA/CpsF family glycosyltransferase	-
	WP_022948019	15.2476	0.236344	0.441665	0.535121	0.592566	0.796525	2-amino-4-hydroxy-6-hydroxymethyldihydropteridine diphosphokinase	-
	WP_022948199	420.736	0.236042	0.156463	1.50862	0.131397	0.299041	aspartate aminotransferase family protein	-
	WP_152485929	51.3197	0.234653	0.278454	0.842699	0.399397	0.633706	membrane-bound lytic murein transglycosylase MltF	-
	WP_022949586	3.81266	0.233697	0.88129	0.265176	0.790874	NA	TIGR04282 family arsenosugar biosynthesis glycosyltransferase	-
	WP_022948979	783.76	0.233447	0.0862358	2.70708	0.00678788	0.0292347	Hsp70 family protein	-
	WP_022949618	541.876	0.232575	0.0946385	2.4575	0.0139906	0.0530679	site-2 protease family protein	-
	WP_022948700	227.256	0.232029	0.130292	1.78083	0.0749402	0.199438	F0F1 ATP synthase subunit beta	-
	WP_022947512	34.6469	0.231823	0.300024	0.77268	0.439712	0.673543	4-hydroxythreonine-4-phosphate dehydrogenase PdxA	-
	WP_022948461	686.444	0.231107	0.102859	2.24682	0.0246514	0.084446	lipoprotein-releasing ABC transporter permease subunit	-
	WP_022947149	72.2424	0.230987	0.212286	1.0881	0.276552	0.508284	site-specific integrase	-
	WP_026596449	218.035	0.230706	0.160038	1.44157	0.149423	0.326584	IS110 family transposase	-
	WP_022948498	133.957	0.230341	0.162755	1.41526	0.156992	0.340092	glycosyltransferase	-
	WP_022949156	12.9316	0.230199	0.483591	0.47602	0.63406	0.823238	branched-chain-amino-acid transaminase	-
	WP_022949237	95.4652	0.2299	0.206365	1.11405	0.26526	0.498305	SDR family NAD(P)-dependent oxidoreductase	-
	WP_200861546	954.812	0.22887	0.0875322	2.61469	0.00893084	0.0366007	hypothetical protein	-
	WP_022949262	259.774	0.228685	0.148859	1.53625	0.124477	0.289687	succinyldiaminopimelate transaminase	-
	WP_022947922	759.197	0.228414	0.0903867	2.52707	0.0115018	0.0450962	type I-C CRISPR-associated protein Cas7/Csd2	-
	WP_022946997	684.879	0.227722	0.104753	2.1739	0.0297129	0.0976326	efflux RND transporter periplasmic adaptor subunit	-
	WP_022949010	74.0905	0.227537	0.20819	1.09293	0.274424	0.507339	nucleoside-diphosphate sugar epimerase/dehydratase	-
	WP_200861523	433.645	0.227474	0.107238	2.1212	0.033905	0.109158	hypothetical protein	-
	WP_022947881	614.048	0.227114	0.0899739	2.52422	0.0115954	0.0451948	chemotaxis protein CheA	-
	WP_022948775	194.421	0.226174	0.142093	1.59174	0.111444	0.265901	Maf family nucleotide pyrophosphatase	-
	WP_022949719	44.435	0.225203	0.268255	0.83951	0.401183	0.633952	hypothetical protein	-
	WP_200861536	1287.19	0.224776	0.0814584	2.7594	0.00579075	0.0255361	site-2 protease family protein	-
	WP_022947671	31.4999	0.22391	0.311146	0.71963	0.471753	0.697235	thiosulfate oxidation carrier complex protein SoxZ	-
	WP_022947290	394.957	0.22271	0.108254	2.05729	0.0396579	0.123269	amino acid permease	-
	WP_022949324	613.703	0.222379	0.110848	2.00616	0.0448392	0.135752	aminopeptidase N	-
	WP_022948050	358.002	0.222362	0.134078	1.65845	0.0972267	0.241059	thioredoxin family protein	-
	WP_022948317	56.8451	0.220953	0.237435	0.930582	0.35207	0.594794	tRNA (adenosine(37)-N6)-threonylcarbamoyltransferase complex ATPase subunit type 1 TsaE	-
	WP_152486071	5.29952	0.22039	0.744359	0.29608	0.767169	NA	tRNA (adenosine(37)-N6)-threonylcarbamoyltransferase complex dimerization subunit type 1 TsaB	-
	WP_022947222	796.356	0.220332	0.0872347	2.52573	0.0115457	0.0451788	sugar transferase	-
	WP_022947645	582.165	0.220041	0.0941691	2.33666	0.0194571	0.0689177	methylenetetrahydrofolate reductase [NAD(P)H]	-
	WP_022948186	103.446	0.220039	0.177408	1.2403	0.214865	0.429296	MFS transporter	-
	WP_022948001	79.582	0.219779	0.20206	1.08769	0.276732	0.508284	DUF502 domain-containing protein	-
	WP_022949819	2.65739	0.219107	1.0524	0.208197	0.835075	NA	rod shape-determining protein RodA	-
	WP_022948432	5.30432	0.218999	0.744831	0.294026	0.768738	NA	hypothetical protein	-
	WP_022949331	762.394	0.218902	0.105379	2.07729	0.0377749	0.11891	DUF2959 domain-containing protein	-
	WP_022949826	2.65581	0.218267	1.03912	0.210049	0.833629	NA	lipoyl synthase	-
	WP_022949398	340.873	0.218187	0.112725	1.93558	0.0529195	0.152742	diguanylate cyclase	-
	WP_022948160	243.578	0.217937	0.142269	1.53187	0.125554	0.290757	hydrogenase formation protein HypD	-
	WP_022948254	1781.13	0.217766	0.0697772	3.12088	0.00180311	0.00941992	maltose alpha-D-glucosyltransferase	-
	WP_026596199	114.711	0.217763	0.174333	1.24912	0.21162	0.424957	ribosome rescue	-
	WP_022949670	74.9457	0.217246	0.211331	1.02799	0.303954	0.541214	ammonium transporter	-
	WP_235044541	34.8259	0.216374	0.300751	0.719446	0.471866	0.697235	ABC transporter substrate-binding protein	-
	WP_022950067	1353	0.216347	0.07136	3.03177	0.00243127	0.012065	acetyl-CoA C-acetyltransferase	-
	WP_022947866	400.599	0.214523	0.10614	2.02114	0.0432648	0.132198	FimV/HubP family polar landmark protein	-
	WP_022948386	62.0181	0.213595	0.244576	0.873328	0.382484	0.622136	aminodeoxychorismate/anthranilate synthase component II	-
	WP_022949504	55.5284	0.212497	0.240783	0.882525	0.377493	0.617513	magnesium/cobalt transporter CorA	-
	WP_022948469	742.58	0.21233	0.109865	1.93264	0.0532805	0.15356	acetate--CoA ligase	-
	WP_022948047	246.12	0.212025	0.132001	1.60624	0.108221	0.261634	methionine--tRNA ligase	-
	WP_084684936	80.3685	0.212014	0.214152	0.990016	0.322166	0.562656	flagellar basal-body MS-ring/collar protein FliF	-
	WP_040574412	23.0642	0.211531	0.367184	0.576092	0.564553	0.775722	ABC transporter ATP-binding protein	-
	WP_022948039	290.038	0.210207	0.120301	1.74734	0.0805787	0.21104	AMP-binding protein	-
	WP_022947032	428.217	0.210062	0.139918	1.50132	0.133272	0.302614	PilW family protein	-
	WP_022947439	1061.32	0.209742	0.0791683	2.64931	0.00806552	0.0337626	autotransporter outer membrane beta-barrel domain-containing protein	-
	WP_152485994	153.205	0.208686	0.151787	1.37486	0.169175	0.361735	hypothetical protein	-
	WP_022950110	47.9329	0.208546	0.255049	0.817669	0.413546	0.64525	hypothetical protein	-
	WP_022948370	606.115	0.208279	0.168339	1.23726	0.215989	0.430673	argininosuccinate synthase	-
	WP_022949400	61.8431	0.208039	0.239223	0.869646	0.384494	0.624499	BON domain-containing protein	-
	WP_022949145	8.28664	0.20709	0.603207	0.343315	0.731361	NA	MotA/TolQ/ExbB proton channel family protein	-
	WP_022950192	30.1941	0.207018	0.325429	0.636138	0.524686	0.741476	lipocalin-like domain-containing protein	-
	WP_022949461	19.2357	0.206714	0.397133	0.520517	0.602703	0.802523	3-deoxy-manno-octulosonate cytidylyltransferase	-
	WP_084684816	156.833	0.206568	0.21461	0.962528	0.335785	0.575631	cytochrome c(L), periplasmic	-
	WP_022949007	8.28215	0.206196	0.599985	0.343669	0.731095	NA	UbiX family flavin prenyltransferase	-
	WP_026596459	58.041	0.205589	0.231914	0.886488	0.375355	0.616633	glycosyl hydrolase family 65 protein	-
	WP_022948871	401.196	0.205521	0.105712	1.94415	0.0518774	0.150171	ribonuclease	-
	WP_022947642	191.368	0.204541	0.142778	1.43258	0.151979	0.331044	OmpA family protein	-
	WP_022948631	4.14588	0.204423	0.837676	0.244036	0.807203	NA	outer membrane lipoprotein chaperone LolA	-
	WP_022947672	4.14604	0.204364	0.837692	0.24396	0.807261	NA	thiosulfate oxidation carrier protein SoxY	-
	WP_022948948	236.456	0.203835	0.132921	1.5335	0.125152	0.290504	type II secretion system F family protein	-
	WP_051149778	289.277	0.203623	0.129434	1.57318	0.115676	0.274298	sodium:proton antiporter	-
	WP_022949453	165.624	0.203481	0.151582	1.34239	0.179471	0.378437	23S rRNA (guanosine(2251)-2'-O)-methyltransferase RlmB	-
	WP_026596486	157.834	0.203037	0.190941	1.06335	0.287624	0.521516	pilin	-
	WP_022950046	40.312	0.20275	0.284839	0.711807	0.476585	0.701288	c-type cytochrome	-
	WP_022949337	23.7115	0.20199	0.356313	0.56689	0.570789	0.779615	SCP2 sterol-binding domain-containing protein	-
	WP_022948792	223.52	0.201761	0.189396	1.06528	0.286747	0.520567	hypothetical protein	-
	WP_022949097	33.4991	0.201391	0.303412	0.663757	0.506846	0.729328	acetate kinase	-
	WP_022949330	21.0447	0.200564	0.384482	0.521648	0.601916	0.802523	diguanylate cyclase	-
	WP_022948819	212.972	0.200437	0.13279	1.50943	0.13119	0.299041	efflux RND transporter periplasmic adaptor subunit	-
	WP_022947154	84.2519	0.199948	0.195918	1.02057	0.307458	0.546469	Na(+)-translocating NADH-quinone reductase subunit C	-
	WP_022948646	134.994	0.199816	0.163139	1.22482	0.220643	0.436002	YqhA family protein	-
	WP_040574368	739.946	0.199588	0.0850523	2.34665	0.0189432	0.0675813	cytochrome b/b6 domain-containing protein	-
	WP_022947882	71.7874	0.199548	0.216524	0.9216	0.356737	0.600825	chemotaxis response regulator protein-glutamate methylesterase	-
	WP_235044559	90.2114	0.198784	0.189374	1.04969	0.293862	0.529432	hypothetical protein	-
	WP_022949959	192.28	0.198366	0.144676	1.3711	0.170343	0.36384	ATP-binding cassette domain-containing protein	-
	WP_022948325	11.2753	0.198314	0.514203	0.385672	0.69974	0.868642	GTP cyclohydrolase II	-
	WP_022949327	438.464	0.198245	0.108328	1.83004	0.0672439	0.183645	phosphate ABC transporter permease subunit PstC	-
	WP_152485964	342.94	0.197399	0.112386	1.75644	0.0790133	0.20804	DUF2232 domain-containing protein	-
	WP_022949874	19.9042	0.197145	0.399624	0.493325	0.621783	0.818571	ABC transporter permease	-
	WP_152485973	12.7636	0.197109	0.483891	0.407341	0.683758	0.856345	IS630 family transposase	-
	WP_022947799	251.467	0.197081	0.136717	1.44152	0.149437	0.326584	FxsA family protein	-
	WP_026596591	234.586	0.196171	0.135089	1.45216	0.146457	0.323671	4-hydroxy-3-polyprenylbenzoate decarboxylase	-
	WP_022948640	116.969	0.195786	0.197794	0.989848	0.322248	0.562656	tRNA 5-hydroxyuridine modification protein YegQ	-
	WP_022947648	2261.81	0.195635	0.0845277	2.31445	0.0206433	0.0725999	alpha-amylase family glycosyl hydrolase	-
	WP_022948788	98.0293	0.195459	0.183998	1.06228	0.288107	0.521913	ABC transporter permease subunit	-
	WP_026596276	545.584	0.195309	0.10881	1.79495	0.0726609	0.195474	3-phosphoshikimate 1-carboxyvinyltransferase	-
	WP_152486019	320.892	0.195143	0.115715	1.68641	0.0917169	0.231632	hypothetical protein	-
	WP_022948037	320.538	0.194517	0.116453	1.67034	0.0948516	0.237429	CBS domain-containing protein	-
	WP_152486020	80.2737	0.192873	0.199148	0.968494	0.332798	0.57349	hypothetical protein	-
	WP_022947895	206.646	0.192381	0.132005	1.45738	0.145012	0.321992	hypothetical protein	-
	WP_022948730	105.293	0.191534	0.1813	1.05645	0.290764	0.525285	DoxX family protein	-
	WP_022948821	8.62515	0.191448	0.583891	0.327884	0.743	NA	OadG family protein	-
	WP_022948923	99.3426	0.191385	0.183632	1.04222	0.297309	0.532506	zinc-binding alcohol dehydrogenase	-
	WP_022949212	10.1224	0.190764	0.546499	0.349065	0.72704	0.879377	TRAP transporter large permease subunit	-
	WP_022948969	247.305	0.190078	0.123528	1.53874	0.123867	0.288878	hypothetical protein	-
	WP_022946980	506.194	0.188027	0.108316	1.73591	0.0825794	0.215425	cell division protein ZapD	-
	WP_084684897	55.4102	0.187906	0.249139	0.754223	0.450716	0.684487	type II toxin-antitoxin system RelE/ParE family toxin	-
	WP_026596477	116.53	0.187714	0.207796	0.903356	0.366337	0.610227	DsrE family protein	-
	WP_022947271	626.656	0.186787	0.103803	1.79944	0.0719485	0.193821	hypothetical protein	-
	WP_022949847	566.185	0.186368	0.100875	1.84751	0.0646729	0.178282	3-dehydroquinate synthase II	-
	WP_022948955	153.752	0.186216	0.151302	1.23076	0.218413	0.433029	ABC transporter ATP-binding protein	-
	WP_022949318	260.441	0.185637	0.131567	1.41097	0.158254	0.341331	septum site-determining protein MinC	-
	WP_026596578	28.017	0.185179	0.342794	0.540204	0.589056	0.794112	tRNA preQ1(34) S-adenosylmethionine ribosyltransferase-isomerase QueA	-
	WP_022949470	70.3442	0.184826	0.215699	0.856866	0.391519	0.627698	glutamate--cysteine ligase	-
	WP_235044611	421.336	0.184378	0.110105	1.67456	0.0940198	0.235943	sodium:proton antiporter NhaD	-
	WP_152485998	17.593	0.184341	0.418853	0.44011	0.659858	0.841287	hypothetical protein	-
	WP_152485951	1309.47	0.18407	0.0810271	2.27171	0.0231042	0.079976	sigma-70 family RNA polymerase sigma factor	-
	WP_022947855	729.11	0.183538	0.106312	1.72641	0.0842733	0.218978	prephenate dehydratase	-
	WP_022948947	142.264	0.183245	0.169273	1.08254	0.279013	0.511051	GspH/FimT family pseudopilin	-
	WP_022947521	22.4272	0.183113	0.495173	0.369796	0.711534	0.873418	histidine kinase	-
	WP_161624022	261.574	0.182736	0.119638	1.52741	0.126659	0.292974	EAL domain-containing protein	-
	WP_022947537	1546.17	0.181851	0.0878313	2.07046	0.0384091	0.120332	sodium-extruding oxaloacetate decarboxylase subunit alpha	-
	WP_022947517	163.457	0.181678	0.159792	1.13697	0.255553	0.483742	membrane protein	-
	WP_022949009	2208.02	0.180252	0.0799521	2.2545	0.0241649	0.0830669	hypothetical protein	-
	WP_022948938	16.4149	0.180122	0.42689	0.42194	0.673069	0.850365	ABC transporter permease	-
	WP_022948780	5.97109	0.179921	0.699344	0.257272	0.796969	NA	2-C-methyl-D-erythritol 4-phosphate cytidylyltransferase	-
	WP_022948704	800.209	0.178949	0.0949141	1.88538	0.0593789	0.16606	ATP synthase subunit B	-
	WP_022948169	2.98671	0.178176	0.983745	0.18112	0.856273	NA	NADP oxidoreductase	-
	WP_022948132	838.156	0.178146	0.0891092	1.99918	0.0455887	0.136974	tyrosine--tRNA ligase	-
	WP_022946981	105.172	0.17722	0.177207	1.00007	0.317275	0.558901	LPS export ABC transporter ATP-binding protein	-
	WP_051149759	55.8619	0.176775	0.248431	0.711565	0.476734	0.701288	thiamine-phosphate kinase	-
	WP_022949807	2174.58	0.174722	0.0841062	2.0774	0.0377651	0.11891	hypothetical protein	-
	WP_022947782	1103.44	0.174547	0.0866195	2.0151	0.0438946	0.133504	nodulation protein NfeD	-
	WP_161624016	59.2347	0.173827	0.22994	0.755964	0.449671	0.683831	hydantoinase/oxoprolinase family protein	-
	WP_022947724	235.774	0.173575	0.125935	1.37829	0.168113	0.359852	lipid asymmetry maintenance ABC transporter permease subunit MlaE	-
	WP_022947965	18.2535	0.173268	0.405162	0.427651	0.668905	0.846628	ABC transporter ATP-binding protein	-
	WP_022949054	19.7468	0.173247	0.395487	0.43806	0.661343	0.842637	siroheme synthase CysG	-
	WP_022947569	85.6064	0.17162	0.199865	0.858678	0.390518	0.627109	glucokinase	-
	WP_022949636	301.479	0.170939	0.119426	1.43134	0.152333	0.33145	PAS domain S-box protein	-
	WP_022949240	12.277	0.170526	0.489995	0.348017	0.727828	0.879792	TRZ/ATZ family hydrolase	-
	WP_022949278	59.9012	0.17019	0.229535	0.741457	0.458417	0.689515	hypothetical protein	-
	WP_022948420	1764.01	0.169345	0.099755	1.69761	0.0895818	0.228867	transcription termination factor Rho	-
	WP_022947415	55.4403	0.169073	0.24125	0.700824	0.483413	0.707953	pyridoxal-dependent decarboxylase	-
	WP_235044543	29.3418	0.16875	0.331684	0.508768	0.610915	0.808812	polynucleotide adenylyltransferase PcnB	-
	WP_022947745	24.8665	0.1684	0.361091	0.466364	0.640955	0.829199	DEAD/DEAH box helicase	-
	WP_022948789	199.955	0.167568	0.136602	1.22669	0.219939	0.435044	GldG family protein	-
	WP_022948324	382.788	0.167141	0.118412	1.41152	0.158091	0.341331	quinolinate synthase NadA	-
	WP_022949952	24.8769	0.167062	0.349138	0.478499	0.632295	0.823106	hypoxanthine-guanine phosphoribosyltransferase	-
	WP_022948195	259.924	0.166927	0.141487	1.1798	0.238078	0.459921	hypothetical protein	-
	WP_022948098	277.311	0.166708	0.154555	1.07864	0.28075	0.513283	imidazole glycerol phosphate synthase subunit HisH	-
	WP_022947850	536.23	0.166555	0.0988386	1.68513	0.0919645	0.231666	M48 family metallopeptidase	-
	WP_022947757	903.676	0.165927	0.11496	1.44334	0.148924	0.326584	bifunctional phosphoribosylaminoimidazolecarboxamide formyltransferase/IMP cyclohydrolase	-
	WP_026596634	413.277	0.164491	0.13076	1.25796	0.208407	0.420585	L-threonylcarbamoyladenylate synthase	-
	WP_022947293	106.273	0.164374	0.205154	0.801225	0.423001	0.654838	D-glycerate dehydrogenase	-
	WP_022948644	45.5956	0.164074	0.271901	0.603433	0.546221	0.761096	23S rRNA (uracil(1939)-C(5))-methyltransferase RlmD	-
	WP_022948893	45.6189	0.163469	0.267227	0.611724	0.540721	0.756385	ribosome maturation factor RimM	-
	WP_022948954	664.818	0.163403	0.100915	1.61921	0.105403	0.256071	proline--tRNA ligase	-
	WP_022948269	696.193	0.163206	0.0983594	1.65928	0.0970589	0.241059	phosphomannomutase/phosphoglucomutase	-
	WP_022947366	72.0517	0.163069	0.221743	0.735398	0.462097	0.690009	phosphate ABC transporter substrate-binding protein	-
	WP_022949550	6.30896	0.162426	0.692816	0.234444	0.81464	NA	helix-turn-helix transcriptional regulator	-
	WP_022949218	37.832	0.162219	0.283959	0.571276	0.567813	0.778041	hypothetical protein	-
	WP_235044576	25.2312	0.162022	0.346358	0.467789	0.639936	0.829199	hypothetical protein	-
	WP_022947538	694.413	0.161634	0.0984532	1.64173	0.100645	0.24755	acetyl-CoA carboxylase biotin carboxylase subunit	-
	WP_235044664	289.876	0.161117	0.120682	1.33506	0.181858	0.38167	PqiC family protein	-
	WP_022948025	27.019	0.160774	0.351653	0.457194	0.647532	0.835253	hypothetical protein	-
	WP_022947033	80.8265	0.160633	0.206392	0.778293	0.436396	0.671901	pilus assembly protein	-
	WP_022948363	674.035	0.160568	0.0904169	1.77586	0.0757565	0.201298	ELM1/GtrOC1 family putative glycosyltransferase	-
	WP_022950066	2217	0.160303	0.0704289	2.27609	0.0228407	0.0793413	acyl-CoA dehydrogenase	-
	WP_022948645	267.096	0.160182	0.120083	1.33393	0.182227	0.381809	L,D-transpeptidase	-
	WP_022949173	365.334	0.160149	0.108431	1.47696	0.139685	0.313224	DsbE family thiol:disulfide interchange protein	-
	WP_022947017	2002.32	0.160124	0.103138	1.55253	0.120536	0.282463	TonB-dependent receptor	-
	WP_022947303	105.193	0.159658	0.180188	0.886059	0.375586	0.616633	ABC transporter permease	-
	WP_022947813	877.094	0.159429	0.102693	1.55249	0.120546	0.282463	DUF255 domain-containing protein	-
	WP_022949254	163.225	0.159077	0.159169	0.999418	0.317592	0.558962	glycoside hydrolase family 57	-
	WP_022949672	81.5005	0.158111	0.201588	0.784327	0.432848	0.666957	nitrogen regulation protein NR(II)	-
	WP_022948784	288.891	0.157563	0.142499	1.10571	0.268852	0.502195	CTP synthase	-
	WP_022947529	326.086	0.157438	0.12452	1.26436	0.206099	0.417683	vWA domain-containing protein	-
	WP_026596284	1338.02	0.155888	0.174667	0.892489	0.372131	0.615041	5-methyltetrahydropteroyltriglutamate--homocysteine S-methyltransferase	-
	WP_321162841	17.7659	0.155013	0.411288	0.376897	0.70625	0.872893	NAD(P)H-quinone oxidoreductase	-
	WP_235044558	197.774	0.154712	0.14125	1.0953	0.273385	0.507313	cation-translocating P-type ATPase	-
	WP_022947631	468.426	0.154421	0.0975179	1.58352	0.113303	0.269892	HAMP domain-containing sensor histidine kinase	-
	WP_084684815	260.736	0.154251	0.120355	1.28164	0.199969	0.407246	LPS assembly protein LptD	-
	WP_022949943	4.81994	0.154154	0.791326	0.194805	0.845546	NA	agmatine deiminase family protein	-
	WP_022947386	17.7621	0.153815	0.417584	0.368345	0.712616	0.873418	peptidoglycan editing factor PgeF	-
	WP_022947323	11.4258	0.1538	0.555719	0.276758	0.781966	0.909559	ribonucleotide-diphosphate reductase subunit beta	-
	WP_022949103	334.335	0.153707	0.115569	1.33	0.183517	0.383295	glycoside hydrolase family 57	-
	WP_022947367	32.5237	0.152812	0.311541	0.490504	0.623777	0.820106	sigma 54-interacting transcriptional regulator	-
	WP_022948072	58.7521	0.152406	0.23116	0.659312	0.509695	0.731623	cell division ATP-binding protein FtsE	-
	WP_022948149	8.13204	0.151625	0.607197	0.249713	0.802809	NA	electron transport complex subunit RsxC	-
	WP_022948521	162.487	0.151308	0.160232	0.944306	0.345013	0.586375	hypothetical protein	-
	WP_022948415	14.7584	0.15123	0.452827	0.333968	0.738404	0.886012	excinuclease ABC subunit UvrC	-
	WP_022949052	160.685	0.150512	0.152516	0.986863	0.32371	0.563389	HAD family hydrolase	-
	WP_022949610	617.916	0.150462	0.103395	1.45521	0.145612	0.322497	acetyl-CoA carboxylase, carboxyltransferase subunit beta	-
	WP_022948223	64.2029	0.150227	0.230395	0.65204	0.514375	0.732663	hypothetical protein	-
	WP_022949238	3.31528	0.149358	0.940989	0.158725	0.873885	NA	HAD-IA family hydrolase	-
	WP_026596354	72.3933	0.149229	0.212591	0.701951	0.48271	0.70745	DUF4912 domain-containing protein	-
	WP_022949409	482.218	0.148261	0.147825	1.00294	0.315887	0.557448	hydroxylamine oxidation protein HaoB	-
	WP_161624040	314.909	0.147907	0.170765	0.866146	0.38641	0.624995	exopolysaccharide biosynthesis protein	-
	WP_022947861	46.4589	0.147425	0.259082	0.569027	0.569338	0.779364	adenylate kinase	-
	WP_022947624	99.9024	0.147394	0.19592	0.75232	0.451859	0.684487	HTH-type transcriptional regulator CysB	-
	WP_022947334	260	0.147139	0.142028	1.03599	0.300207	0.535987	class I SAM-dependent DNA methyltransferase	-
	WP_022949451	3.3185	0.146457	0.929379	0.157586	0.874783	NA	MOSC domain-containing protein	-
	WP_161623999	28.3711	0.145989	0.327221	0.446149	0.655489	0.838873	TlpA disulfide reductase family protein	-
	WP_022948353	48.3014	0.145844	0.253038	0.576373	0.564363	0.775722	LPS export ABC transporter permease LptG	-
	WP_022948793	562.002	0.145682	0.108921	1.3375	0.18106	0.380571	FAD/NAD(P)-binding oxidoreductase	-
	WP_022948495	223.453	0.1452	0.131212	1.1066	0.268465	0.501946	glycosyhydrolase	-
	WP_022949404	889.85	0.145126	0.0866049	1.67572	0.0937926	0.235672	alpha-D-glucose phosphate-specific phosphoglucomutase	-
	WP_022947174	705.465	0.144651	0.122214	1.18359	0.236576	0.459237	adenylosuccinate lyase	-
	WP_022949584	119.516	0.144639	0.220863	0.654882	0.512543	0.731623	methyltransferase domain-containing protein	-
	WP_022950051	5252.44	0.144607	0.0839343	1.72285	0.084915	0.219721	cytochrome P450	-
	WP_022948791	15.0958	0.144447	0.44552	0.324221	0.745771	0.889977	bifunctional DNA-formamidopyrimidine glycosylase/DNA-(apurinic or apyrimidinic site) lyase	-
	WP_026596214	90.6517	0.143575	0.190695	0.752901	0.45151	0.684487	EAL domain-containing protein	-
	WP_022950069	166.509	0.143524	0.146221	0.98156	0.326317	0.566761	ACT domain-containing protein	-
	WP_022948267	231.174	0.14257	0.129573	1.10031	0.271196	0.504584	bifunctional phosphopantothenoylcysteine decarboxylase/phosphopantothenate--cysteine ligase CoaBC	-
	WP_022947223	8.46319	0.142072	0.603945	0.23524	0.814022	NA	O-antigen ligase family protein	-
	WP_022948957	267.202	0.141893	0.120831	1.17431	0.240269	0.461877	Gldg family protein	-
	WP_022948252	177.734	0.141709	0.142891	0.991721	0.321334	0.562547	glycogen debranching protein	-
	WP_022950063	233.945	0.141289	0.188475	0.749647	0.453468	0.684871	PQQ-dependent sugar dehydrogenase	-
	WP_022947758	104.913	0.140929	0.184943	0.762013	0.446052	0.68082	HIT domain-containing protein	-
	WP_022948111	171.787	0.140517	0.144744	0.970797	0.331649	0.572008	glycerol-3-phosphate 1-O-acyltransferase PlsY	-
	WP_022947155	256.199	0.139864	0.13011	1.07497	0.282388	0.5158	NADH:ubiquinone reductase (Na(+)-transporting) subunit F	-
	WP_022950072	37.5235	0.139127	0.289461	0.480642	0.630771	0.822745	anti-sigma regulatory factor	-
	WP_040574417	217.261	0.138872	0.139916	0.992538	0.320935	0.562547	hydroxymethylbilane synthase	-
	WP_022948883	486.923	0.138779	0.116147	1.19485	0.232144	0.453746	NADP-dependent methylenetetrahydromethanopterin/methylenetetrahydrofolate dehydrogenase	-
	WP_022949357	66.5747	0.13848	0.220241	0.628764	0.529503	0.746736	class I SAM-dependent methyltransferase	-
	WP_022948490	679.236	0.137946	0.105309	1.30992	0.190224	0.393423	sulfotransferase	-
	WP_022949390	101.1	0.137679	0.183428	0.750587	0.452901	0.684831	exodeoxyribonuclease VII small subunit	-
	WP_022948936	22.3991	0.137569	0.370329	0.371477	0.710282	0.873418	ATP-binding cassette domain-containing protein	-
	WP_022948426	20.5941	0.137166	0.389151	0.352475	0.724482	0.878337	caspase family protein	-
	WP_022949182	965.773	0.136971	0.105096	1.3033	0.192472	0.394916	aldehyde dehydrogenase	-
	WP_022949229	212.877	0.136901	0.134729	1.01612	0.309572	0.549241	ABC transporter ATP-binding protein	-
	WP_022950068	2625.27	0.13617	0.0691913	1.96803	0.0490648	0.143924	3-hydroxyacyl-CoA dehydrogenase NAD-binding domain-containing protein	-
	WP_022949286	24.2381	0.135581	0.352907	0.384182	0.700843	0.868923	outer membrane protein assembly factor BamC	-
	WP_022948497	539.936	0.135206	0.0963585	1.40316	0.16057	0.345249	glycosyltransferase family 4 protein	-
	WP_022948517	133.027	0.134675	0.173677	0.775436	0.438082	0.672405	UDP-glucuronic acid decarboxylase family protein	-
	WP_084684851	5.15987	0.134578	0.787815	0.170825	0.864361	NA	cytochrome c	-
	WP_022948327	342.16	0.134167	0.107154	1.2521	0.210533	0.423203	HDOD domain-containing protein	-
	WP_022949414	502.846	0.13415	0.10166	1.3196	0.18697	0.389274	slipin family protein	-
	WP_022949589	97.6192	0.133647	0.184293	0.72519	0.468335	0.695981	hypothetical protein	-
	WP_022948850	3457.98	0.133632	0.083958	1.59165	0.111463	0.265901	TonB-dependent receptor	-
	WP_022948481	76.7048	0.133528	0.207592	0.643222	0.52008	0.739111	FemAB family XrtA/PEP-CTERM system-associated protein	-
	WP_022948447	226.169	0.13313	0.13138	1.01332	0.310907	0.550673	ferrochelatase	-
	WP_022949786	80.3474	0.132784	0.20292	0.654368	0.512875	0.731623	putative DNA binding domain-containing protein	-
	WP_022947502	198.881	0.132779	0.134444	0.987614	0.323342	0.563389	glycosyltransferase	-
	WP_022947835	22.7446	0.131849	0.367778	0.358503	0.719967	0.875636	adenine phosphoribosyltransferase	-
	WP_040574346	405.876	0.131794	0.105704	1.24682	0.212463	0.425786	type I-C CRISPR-associated protein Cas8c/Csd1	-
	WP_022949048	13.9521	0.131215	0.472767	0.277548	0.78136	0.909519	3',5'-cyclic-AMP phosphodiesterase	-
	WP_022949601	15.7744	0.131214	0.43664	0.300509	0.763789	0.900716	biotin--[acetyl-CoA-carboxylase] ligase	-
	WP_022947274	513.237	0.130474	0.140924	0.925848	0.354525	0.598431	hypothetical protein	-
	WP_022949356	139.628	0.129557	0.158224	0.818817	0.412891	0.644735	glycosyltransferase family 2 protein	-
	WP_022950165	7137.7	0.12943	0.107069	1.20885	0.22672	0.445343	F0F1 ATP synthase subunit beta	-
	WP_022947465	1226.53	0.127693	0.0831953	1.53486	0.124819	0.290072	sucrose synthase	-
	WP_022948253	334.559	0.127097	0.13629	0.932552	0.351051	0.593579	glucose-1-phosphate adenylyltransferase	-
	WP_022949044	267.674	0.126921	0.118667	1.06956	0.284818	0.518327	TIGR04211 family SH3 domain-containing protein	-
	WP_026596475	313.376	0.126053	0.115242	1.09381	0.274038	0.507339	TolC family protein	-
	WP_026596624	17.9348	0.125006	0.408051	0.306348	0.75934	0.899218	Obg family	-
	WP_022949175	227.627	0.124675	0.154703	0.805899	0.420301	0.651982	c-type cytochrome biogenesis protein CcmI	-
	WP_022948291	409.792	0.124675	0.153757	0.81086	0.417446	0.648778	Vi polysaccharide biosynthesis UDP-N-acetylglucosamine C-6 dehydrogenase TviB	-
	WP_022947382	34.3617	0.123729	0.313436	0.394752	0.693026	0.863699	transporter	-
	WP_022949098	1044.93	0.123445	0.0852601	1.44787	0.147654	0.324839	phosphoketolase family protein	-
	WP_022947678	673.795	0.123012	0.105277	1.16845	0.242624	0.4646	threonine--tRNA ligase	-
	WP_022949423	92.4658	0.122853	0.188566	0.651515	0.514714	0.732663	phosphoribosylformylglycinamidine cyclo-ligase	-
	WP_022949061	268.955	0.122352	0.137238	0.891533	0.372643	0.615309	carboxylating nicotinate-nucleotide diphosphorylase	-
	WP_152485965	211.242	0.121781	0.13475	0.903759	0.366123	0.610227	hypothetical protein	-
	WP_022948484	1052.16	0.121156	0.0750239	1.61489	0.106334	0.257384	XrtA/PEP-CTERM system amidotransferase	-
	WP_161624043	10.9548	0.121126	0.520203	0.232843	0.815883	0.922742	squalene--hopene cyclase	-
	WP_022947884	5.48174	0.121001	0.730382	0.165668	0.868419	NA	flagellar motor protein MotD	-
	WP_022949867	169.57	0.120915	0.14403	0.839517	0.40118	0.633952	PqiC family protein	-
	WP_022947029	25.5723	0.120663	0.342303	0.352503	0.724461	0.878337	hypothetical protein	-
	WP_022948465	3.65029	0.120542	0.895186	0.134656	0.892884	NA	DNA internalization-related competence protein ComEC/Rec2	-
	WP_022948182	23.7572	0.120307	0.360195	0.334006	0.738375	0.886012	deoxyribodipyrimidine photo-lyase	-
	WP_022947416	7.30857	0.120211	0.632097	0.190179	0.849169	NA	VIT1/CCC1 transporter family protein	-
	WP_022948564	198.23	0.120072	0.139557	0.86038	0.389579	0.626889	gephyrin-like molybdotransferase	-
	WP_022947820	124.528	0.120033	0.162879	0.736946	0.461155	0.689538	NAD(P)-dependent oxidoreductase	-
	WP_022947925	246.384	0.119937	0.136847	0.876433	0.380795	0.621578	type I-C CRISPR-associated protein Cas5c	-
	WP_026596360	1.82826	0.119332	1.24488	0.0958584	0.923633	NA	flagellar brake protein	-
	WP_022947470	7.31338	0.119208	0.63583	0.187485	0.851281	NA	DUF3240 family protein	-
	WP_152485982	1493.99	0.118981	0.0809958	1.46898	0.141839	0.316428	hypothetical protein	-
	WP_022949387	110.259	0.118884	0.172187	0.690436	0.48992	0.714843	NAD(P)H:quinone oxidoreductase	-
	WP_084684829	46.6451	0.117363	0.286982	0.408957	0.682571	0.855916	UvrD-helicase domain-containing protein	-
	WP_022947498	137.168	0.117339	0.161885	0.724829	0.468557	0.695981	O-methyltransferase	-
	WP_022949664	1102.28	0.116926	0.0872967	1.33941	0.180437	0.379666	SPOR domain-containing protein	-
	WP_022947291	222.257	0.116371	0.134064	0.868025	0.38538	0.624499	archaetidylserine decarboxylase	-
	WP_022947583	3061.29	0.115266	0.0877731	1.31323	0.189106	0.391663	elongation factor Tu	-
	WP_022947781	770.258	0.115176	0.111377	1.03411	0.301084	0.537068	slipin family protein	-
	WP_268741942	4887.45	0.114933	0.0862611	1.33239	0.182732	0.382463	F0F1 ATP synthase subunit alpha	-
	WP_022949940	56.1052	0.114922	0.241305	0.476253	0.633894	0.823238	heat-inducible transcriptional repressor HrcA	-
	WP_022948090	29.8933	0.114786	0.317491	0.36154	0.717696	0.874774	16S rRNA (cytosine(967)-C(5))-methyltransferase RsmB	-
	WP_022947043	229.345	0.114784	0.132597	0.86566	0.386676	0.624995	hypothetical protein	-
	WP_022949702	440.695	0.114639	0.100827	1.13698	0.255545	0.483742	EAL domain-containing protein	-
	WP_022948751	491.982	0.114638	0.136321	0.840938	0.400382	0.633952	SDR family oxidoreductase	-
	WP_022947839	56.1469	0.114106	0.238425	0.47858	0.632237	0.823106	AarF/UbiB family protein	-
	WP_022949264	35.6972	0.113403	0.29216	0.388155	0.697901	0.867881	L-histidine N(alpha)-methyltransferase	-
	WP_022947862	735.783	0.113181	0.152468	0.742325	0.45789	0.689447	3-isopropylmalate dehydratase large subunit	-
	WP_022948534	1.83148	0.113051	1.37617	0.0821486	0.934529	NA	riboflavin synthase	-
	WP_022948606	11.2902	0.112781	0.5169	0.218187	0.827283	0.925696	histidine--tRNA ligase	-
	WP_022948610	1295.52	0.112687	0.0776971	1.45033	0.146966	0.323685	GTPase domain-containing protein	-
	WP_022948290	339.459	0.112594	0.118869	0.947211	0.343531	0.585746	NAD-dependent epimerase	-
	WP_022947738	1405.15	0.112284	0.122648	0.915496	0.359931	0.604464	DUF1631 domain-containing protein	-
	WP_022947650	9.46615	0.112114	0.561227	0.199767	0.841663	NA	diguanylate cyclase	-
	WP_022949738	491.205	0.111946	0.0939841	1.19112	0.233606	0.455255	AAA family ATPase	-
	WP_022949192	11.3038	0.111751	0.527523	0.211842	0.832231	0.927547	hypothetical protein	-
	WP_022947083	60.4751	0.111633	0.229316	0.486809	0.626394	0.821908	efflux RND transporter periplasmic adaptor subunit	-
	WP_022949996	674.828	0.11133	0.167876	0.663166	0.507224	0.729342	HAD-IIA family hydrolase	-
	WP_026596388	375.972	0.111093	0.163842	0.678047	0.497742	0.722528	thioredoxin TrxA	-
	WP_022949758	13.4285	0.110804	0.500618	0.221333	0.824833	0.924481	type II toxin-antitoxin system RelB/DinJ family antitoxin	-
	WP_161623997	449.706	0.110431	0.109649	1.00713	0.31387	0.555374	efflux RND transporter periplasmic adaptor subunit	-
	WP_022948130	117.888	0.110272	0.169009	0.652462	0.514103	0.732663	anhydro-N-acetylmuramic acid kinase	-
	WP_235044528	24.7471	0.110271	0.348813	0.316133	0.751902	0.894224	HigA family addiction module antitoxin	-
	WP_022948208	82.4555	0.109903	0.231726	0.47428	0.6353	0.824308	sulfotransferase	-
	WP_022949945	32.3912	0.109633	0.308533	0.355337	0.722337	0.877684	H-NS histone family protein	-
	WP_022947567	45.8524	0.109057	0.25993	0.419562	0.674806	0.850487	cytochrome b/b6 domain-containing protein	-
	WP_022947775	13.4413	0.108698	0.475859	0.228424	0.819316	0.922742	mannose-6-phosphate isomerase, class I	-
	WP_022948561	637.029	0.108685	0.0930936	1.16749	0.243014	0.464897	F0F1 ATP synthase subunit delta	-
	WP_022947434	569.57	0.106964	0.145235	0.736489	0.461433	0.689538	M48 family metalloprotease	-
	WP_022949931	57.8032	0.106905	0.237452	0.450217	0.652554	0.83791	23S rRNA (uridine(2552)-2'-O)-methyltransferase RlmE	-
	WP_022948129	177.716	0.105407	0.185886	0.567055	0.570677	0.779615	iron-sulfur cluster insertion protein ErpA	-
	WP_022948041	11.6201	0.105278	0.510019	0.206419	0.836464	0.929926	hypothetical protein	-
	WP_022948857	143.855	0.104589	0.154614	0.676451	0.498754	0.722903	protein translocase subunit SecF	-
	WP_022948084	712.428	0.104531	0.118492	0.882177	0.377681	0.617513	type I DNA topoisomerase	-
	WP_022947113	460.809	0.103844	0.102129	1.01679	0.309252	0.549166	SIMPL domain-containing protein	-
	WP_022950171	219.487	0.103614	0.136663	0.758167	0.448351	0.682348	F0F1 ATP synthase subunit A	-
	WP_022949191	853.198	0.103458	0.189195	0.546834	0.584493	0.789963	NADH:flavin oxidoreductase	-
	WP_022948053	500.148	0.103225	0.141367	0.730191	0.465273	0.693156	bifunctional (p)ppGpp synthetase/guanosine-3',5'-bis(diphosphate) 3'-pyrophosphohydrolase	-
	WP_022947700	1473.45	0.103065	0.0982426	1.04908	0.29414	0.529453	Gfo/Idh/MocA family oxidoreductase	-
	WP_235044584	244.342	0.102558	0.1472	0.696727	0.485973	0.710131	ATP-binding protein	-
	WP_026596555	120.397	0.101616	0.169546	0.599343	0.548944	0.763279	nitroreductase family protein	-
	WP_022948949	33.3961	0.101369	0.303996	0.333455	0.738791	0.886012	type II secretion system ATPase	-
	WP_321162848	711.139	0.101134	0.0969065	1.04363	0.296658	0.532051	dihydrolipoyllysine-residue acetyltransferase	-
	WP_022950076	132.096	0.100649	0.164933	0.610239	0.541704	0.756399	SLATT domain-containing protein	-
	WP_022947591	3729.84	0.100378	0.104258	0.962779	0.335658	0.575631	DNA-directed RNA polymerase subunit beta'	-
	WP_022948892	3.98495	0.100331	0.860247	0.116631	0.907153	NA	tRNA (guanosine(37)-N1)-methyltransferase TrmD	-
	WP_022949001	2966.91	0.100249	0.0690726	1.45136	0.146679	0.323671	flagellin	-
	WP_022947200	79.4243	0.100098	0.208882	0.479211	0.631789	0.823106	phosphatidate cytidylyltransferase	-
	WP_022947626	148.358	0.0998983	0.155396	0.642862	0.520313	0.739111	glutamate--cysteine ligase	-
	WP_022949480	608.823	0.099776	0.0903692	1.10409	0.269553	0.502556	PAS domain S-box protein	-
	WP_022949892	73.2663	0.0997401	0.209122	0.476946	0.633401	0.823238	TPM domain-containing protein	-
	WP_022950190	25.7551	0.0996242	0.345562	0.288296	0.77312	0.906386	ABC transporter permease	-
	WP_022947077	354.536	0.0994729	0.117958	0.84329	0.399066	0.633706	transporter	-
	WP_235044566	27.9062	0.0992976	0.33183	0.299243	0.764755	0.901318	F0F1 ATP synthase subunit epsilon	-
	WP_084684883	1419.06	0.099089	0.0906477	1.09312	0.27434	0.507339	efflux RND transporter periplasmic adaptor subunit	-
	WP_051149882	245.793	0.0975687	0.138072	0.70665	0.479784	0.704204	flagellar basal body-associated FliL family protein	-
	WP_022949712	97.5685	0.0975488	0.202266	0.482279	0.629608	0.822745	GTP-binding protein	-
	WP_022948305	128.557	0.0969178	0.163846	0.591516	0.554175	0.766782	hypothetical protein	-
	WP_022947444	242.808	0.0965279	0.147298	0.655325	0.512258	0.731623	hypothetical protein	-
	WP_022949094	114.452	0.0964744	0.171585	0.562253	0.573944	0.781037	PhnD/SsuA/transferrin family substrate-binding protein	-
	WP_022949679	11.982	0.0960436	0.524651	0.183062	0.85475	0.941794	hypothetical protein	-
	WP_084684786	98.8707	0.0953784	0.184267	0.517609	0.604731	0.804245	PilZ domain-containing protein	-
	WP_022948917	10.1352	0.0951481	0.539866	0.176244	0.860102	0.943082	iron-containing redox enzyme family protein	-
	WP_022949056	414.556	0.0944092	0.109624	0.861206	0.389125	0.626889	peptide chain release factor 3	-
	WP_022949551	113.659	0.0943734	0.174751	0.540044	0.589167	0.794112	hypothetical protein	-
	WP_022949795	16.2684	0.0942091	0.43729	0.215439	0.829425	0.927308	PH domain-containing protein	-
	WP_022948964	160.621	0.0941238	0.147532	0.637991	0.523479	0.741409	sodium:proton antiporter NhaD	-
	WP_022947647	26.4158	0.0941148	0.337086	0.279201	0.780091	0.908576	16S rRNA (uracil(1498)-N(3))-methyltransferase	-
	WP_051149785	252.789	0.0940204	0.130489	0.720522	0.471204	0.697235	Glu/Leu/Phe/Val dehydrogenase	-
	WP_026596525	593.49	0.093745	0.0969812	0.966631	0.333728	0.574593	homoserine dehydrogenase	-
	WP_022949219	622.985	0.0934225	0.0882943	1.05808	0.290018	0.524896	DUF499 domain-containing protein	-
	WP_022947734	1870.12	0.093305	0.0876034	1.06508	0.286838	0.520567	isoleucine--tRNA ligase	-
	WP_152485969	22.7344	0.0929561	0.404502	0.229804	0.818244	0.922742	SprT-like domain-containing protein	-
	WP_022950053	24.5648	0.0927279	0.358441	0.258698	0.795869	0.916707	PGPGW domain-containing protein	-
	WP_022948402	67.8876	0.0925564	0.231461	0.399879	0.689246	0.861171	glycosyltransferase family 2 protein	-
	WP_235044638	504.064	0.091993	0.0957644	0.960617	0.336745	0.576278	phosphate ABC transporter ATP-binding protein PstB	-
	WP_022947430	6.14765	0.0912952	0.688856	0.132532	0.894564	NA	phosphopantetheine-binding protein	-
	WP_022948851	152.446	0.0909745	0.165334	0.550246	0.58215	0.787873	iron-sulfur cluster assembly accessory protein	-
	WP_022949339	6.15404	0.0904772	0.69889	0.129458	0.896995	NA	DUF971 domain-containing protein	-
	WP_022947179	829.107	0.0903843	0.137412	0.65776	0.510692	0.731623	ATP-dependent Clp protease ATP-binding subunit ClpA	-
	WP_022948491	430.432	0.0894179	0.104212	0.858036	0.390872	0.62717	glycosyltransferase family 4 protein	-
	WP_022948180	801.034	0.0889285	0.0921944	0.964576	0.334757	0.575416	TRAP transporter substrate-binding protein DctP	-
	WP_022949275	579.84	0.0885637	0.0981236	0.902573	0.366752	0.610227	carbon-nitrogen hydrolase family protein	-
	WP_022947055	16.6141	0.0881128	0.425498	0.207082	0.835946	0.929873	hypothetical protein	-
	WP_235044614	659.996	0.0878496	0.091832	0.956633	0.338753	0.579214	TIGR03013 family XrtA/PEP-CTERM system glycosyltransferase	-
	WP_022947461	694.053	0.0877085	0.0959903	0.913722	0.360863	0.605516	arginine--tRNA ligase	-
	WP_022950125	244.709	0.0877041	0.128625	0.681857	0.49533	0.720313	hypothetical protein	-
	WP_026596722	497.122	0.0876722	0.130763	0.670464	0.502562	0.725272	TRAP transporter substrate-binding protein	-
	WP_022948896	278.67	0.0874298	0.140508	0.622241	0.533784	0.750046	hypothetical protein	-
	WP_022949012	274.009	0.0871612	0.11798	0.738777	0.460042	0.689538	type IV pilus twitching motility protein PilT	-
	WP_022948143	189.163	0.08708	0.192175	0.45313	0.650455	0.837387	hypothetical protein	-
	WP_022949147	33.5586	0.0867298	0.300083	0.289019	0.772567	0.906386	energy transducer TonB	-
	WP_022948304	23.0957	0.0864954	0.36011	0.240192	0.810181	0.921121	TMEM165/GDT1 family protein	-
	WP_022949565	35.7178	0.0862936	0.296326	0.291212	0.770889	0.905315	glutamate 5-kinase	-
	WP_022947748	2966.92	0.0860658	0.120659	0.713297	0.475662	0.700845	peroxiredoxin	-
	WP_022949436	105.069	0.0851966	0.185671	0.458858	0.646336	0.834254	chemotaxis protein CheV	-
	WP_022947876	21.258	0.08369	0.377976	0.221416	0.824769	0.924481	flagellar biosynthesis protein FlhF	-
	WP_022949082	25.5759	0.0835369	0.348021	0.240034	0.810304	0.921121	RimK family protein	-
	WP_022947471	208.727	0.0826537	0.187195	0.441538	0.658823	0.840509	malate dehydrogenase	-
	WP_022949454	1342.99	0.0821763	0.0973971	0.843725	0.398823	0.633706	ribonuclease R	-
	WP_022949744	74.3259	0.0820561	0.228379	0.359298	0.719372	0.87545	FAD-dependent oxidoreductase	11
	WP_022949026	6055.21	0.0816898	0.0901972	0.905679	0.365106	0.610227	transketolase	-
	WP_022950100	223.322	0.0815886	0.130865	0.623455	0.532986	0.749511	hypothetical protein	-
	WP_022948379	23.4316	0.0815116	0.374097	0.217889	0.827516	0.925696	bifunctional diguanylate cyclase/phosphodiesterase	-
	WP_022950172	4.3233	0.0808406	0.822983	0.0982287	0.921751	NA	ATP synthase subunit I	-
	WP_022949822	791.703	0.080733	0.0876764	0.920806	0.357151	0.600825	D-alanyl-D-alanine carboxypeptidase family protein	-
	WP_022948958	21.595	0.0800193	0.374919	0.213431	0.830991	0.927547	SAM-dependent chlorinase/fluorinase	-
	WP_022949336	241.564	0.0799247	0.128805	0.62051	0.534922	0.750635	ubiquinone biosynthesis regulatory protein kinase UbiB	-
	WP_022949153	464.722	0.0775956	0.10055	0.771714	0.440284	0.673695	chemotaxis protein CheB	-
	WP_022949399	76.2756	0.0773893	0.20903	0.370231	0.71121	0.873418	DNA/RNA nuclease SfsA	-
	WP_022948963	15.4316	0.0770946	0.460865	0.167282	0.867148	0.943082	transglycosylase SLT domain-containing protein	-
	WP_022948770	633.166	0.0759195	0.14687	0.516916	0.605215	0.804245	ACP S-malonyltransferase	-
	WP_022949961	87.8068	0.0756236	0.203676	0.371294	0.710419	0.873418	helix-turn-helix domain-containing protein	-
	WP_321162855	33.0689	0.0750983	0.303634	0.247331	0.804652	0.918806	diaminopimelate epimerase	-
	WP_022947531	845.557	0.0748279	0.093458	0.800658	0.42333	0.654838	vWA domain-containing protein	-
	WP_022949303	13.2921	0.0743443	0.476013	0.156181	0.87589	0.94665	16S rRNA (cytidine(1402)-2'-O)-methyltransferase	-
	WP_026596249	102.019	0.0741802	0.203728	0.364114	0.715773	0.874774	glutathione S-transferase N-terminal domain-containing protein	-
	WP_022947541	8.9654	0.0739783	0.585867	0.126272	0.899517	NA	terpene synthase	-
	WP_026596675	113.814	0.0734892	0.176345	0.416734	0.676873	0.851271	hypothetical protein	-
	WP_026596636	113.499	0.0733682	0.170658	0.429913	0.667259	0.846628	sigma 54-interacting transcriptional regulator	-
	WP_022947864	269.975	0.07039	0.128079	0.549584	0.582605	0.787949	3-isopropylmalate dehydrogenase	-
	WP_022948303	167.522	0.0701235	0.145842	0.480818	0.630646	0.822745	ZIP family metal transporter	-
	WP_022949046	138.373	0.0696476	0.165383	0.421128	0.673661	0.850365	acetylornithine deacetylase	-
	WP_022948765	352.126	0.0695385	0.111324	0.624651	0.5322	0.748938	endolytic transglycosylase MltG	-
	WP_022948533	106.573	0.0689063	0.181269	0.380133	0.703846	0.87101	bifunctional diaminohydroxyphosphoribosylaminopyrimidine deaminase/5-amino-6-(5-phosphoribosylamino)uracil reductase RibD	-
	WP_200861509	367.771	0.0686794	0.121778	0.563972	0.572773	0.77998	efflux RND transporter periplasmic adaptor subunit	-
	WP_022948750	20.4427	0.0681669	0.386387	0.176421	0.859963	0.943082	exosortase system-associated protein, TIGR04073 family	-
	WP_022949626	714.781	0.0680605	0.0825736	0.824241	0.409803	0.642592	type I-E CRISPR-associated protein Cas7/Cse4/CasC	-
	WP_022948764	40.9007	0.0679702	0.27897	0.243647	0.807504	0.919942	dTMP kinase	-
	WP_022950011	2805.64	0.0677145	0.100065	0.676703	0.498595	0.722903	TonB-dependent receptor	-
	WP_022949374	2533.91	0.0676205	0.0817732	0.826928	0.408278	0.642089	low affinity iron permease family protein	-
	WP_022949110	18.2879	0.0672932	0.40478	0.166246	0.867963	0.943082	alpha/beta hydrolase	-
	WP_022948372	564.726	0.0672122	0.0986087	0.681606	0.495488	0.720313	TonB-dependent receptor	-
	WP_235044667	815.214	0.0672029	0.0947721	0.7091	0.478262	0.702492	N-acetylmuramoyl-L-alanine amidase	-
	WP_022949865	165.21	0.0670516	0.143865	0.466073	0.641164	0.829199	ATP-binding cassette domain-containing protein	-
	WP_022949646	186.884	0.0669933	0.154209	0.434433	0.663974	0.844838	DNA polymerase III subunit beta	-
	WP_200861604	275.269	0.0667571	0.120169	0.555527	0.578534	0.785126	Fic family protein	-
	WP_022947431	536.949	0.0661679	0.0917643	0.721064	0.47087	0.697235	hypothetical protein	-
	WP_022947634	117.509	0.0656757	0.169405	0.387684	0.69825	0.867881	bifunctional aminoglycoside phosphotransferase/ATP-binding protein	-
	WP_022947582	168.679	0.0656302	0.145457	0.4512	0.651845	0.83791	aminoacyl-tRNA hydrolase	-
	WP_022949594	55.2218	0.0650097	0.248958	0.261128	0.793994	0.916555	succinate dehydrogenase, cytochrome b556 subunit	-
	WP_022947197	83.7594	0.0646027	0.199215	0.324285	0.745722	0.889977	UMP kinase	-
	WP_022948361	192.271	0.0645002	0.187096	0.344744	0.730287	0.880614	UDP-N-acetylglucosamine 2-epimerase	-
	WP_022949641	4166.44	0.0637842	0.0642056	0.993437	0.320497	0.562547	membrane protein insertase YidC	-
	WP_022948198	1429.62	0.0634941	0.0931421	0.681691	0.495434	0.720313	NAD-dependent succinate-semialdehyde dehydrogenase	-
	WP_022949274	152.031	0.0634883	0.154142	0.411881	0.680427	0.854309	exodeoxyribonuclease V subunit gamma	-
	WP_022947005	116.71	0.0633128	0.169002	0.374628	0.707937	0.873418	diguanylate cyclase	-
	WP_022948022	272.81	0.0632006	0.119946	0.526909	0.598257	0.801454	methylthioribulose 1-phosphate dehydratase	-
	WP_051149788	51.5382	0.0619568	0.247913	0.249914	0.802654	0.917596	GtrA family protein	-
	WP_022949979	16.4519	0.0616863	0.431675	0.1429	0.886369	0.950563	type IV toxin-antitoxin system AbiEi family antitoxin domain-containing protein	-
	WP_022949131	820.144	0.0604822	0.0804508	0.751792	0.452176	0.684487	penicillin-binding protein 1A	-
	WP_022948524	86.0315	0.0604757	0.218871	0.276307	0.782312	0.909559	hypothetical protein	-
	WP_022949581	82.9593	0.0603268	0.211537	0.285183	0.775504	0.908445	transcriptional repressor	-
	WP_022947211	286.59	0.0591279	0.119373	0.495321	0.620374	0.818348	tetratricopeptide repeat protein	-
	WP_022949762	333.998	0.0581421	0.12094	0.48075	0.630694	0.822745	SpvB/TcaC N-terminal domain-containing protein	-
	WP_026596481	85.8215	0.0579592	0.206076	0.281251	0.778518	0.908514	inositol monophosphatase family protein	-
	WP_022947279	33.5896	0.0574759	0.305774	0.187968	0.850901	0.940229	regulatory protein RecX	-
	WP_022948165	38.5591	0.0572167	0.281921	0.202953	0.839172	0.931368	class I SAM-dependent methyltransferase	-
	WP_022949737	52.8708	0.0571305	0.242454	0.235634	0.813717	0.922742	metallophosphoesterase	-
	WP_022949066	1387.77	0.0567834	0.0992608	0.572062	0.56728	0.778041	phosphoenolpyruvate synthase	-
	WP_022948439	417.55	0.0560125	0.107294	0.522048	0.601637	0.802523	quinone-dependent dihydroorotate dehydrogenase	-
	WP_022947941	164.638	0.0554921	0.148981	0.372477	0.709538	0.873418	HlyC/CorC family transporter	-
	WP_022949599	56.0106	0.0552042	0.236669	0.233255	0.815563	0.922742	hypothetical protein	-
	WP_022950181	2203.1	0.0551968	0.0725323	0.760996	0.446659	0.68082	UPF0182 family protein	-
	WP_022950007	432.233	0.0551686	0.0991021	0.556685	0.577743	0.784589	ATP-binding protein	-
	WP_022947102	334.313	0.0548279	0.128319	0.427276	0.669178	0.846628	cytochrome c oxidase subunit I	-
	WP_235044556	282.935	0.0548184	0.121822	0.449987	0.65272	0.83791	CDP-diacylglycerol--glycerol-3-phosphate 3-phosphatidyltransferase	-
	WP_022949057	1595.53	0.0544281	0.0809384	0.672464	0.501288	0.72449	citrate synthase	-
	WP_022947424	26.7745	0.054258	0.33909	0.160011	0.872873	0.944936	phosphoribosyltransferase	-
	WP_026596729	105.251	0.053595	0.176609	0.303466	0.761535	0.900202	protein TolQ	-
	WP_022948309	327.418	0.0531496	0.121831	0.436258	0.662649	0.843759	histidine phosphatase family protein	-
	WP_022947940	131.479	0.051613	0.163304	0.316054	0.751961	0.894224	FHA domain-containing protein	-
	WP_022947543	184.155	0.0510631	0.141279	0.361433	0.717776	0.874774	hypothetical protein	-
	WP_026596352	4.9844	0.0510488	0.762722	0.0669298	0.946638	NA	deoxyribonuclease V	-
	WP_022948639	44.8601	0.0508432	0.26953	0.188636	0.850378	0.940229	hydantoinase B/oxoprolinase family protein	-
	WP_022947805	84.7828	0.0507186	0.198356	0.255695	0.798186	0.917242	NAD(P)-dependent oxidoreductase	-
	WP_022948931	64.8187	0.050691	0.222458	0.227868	0.819749	0.922742	TetR/AcrR family transcriptional regulator	-
	WP_022948500	570.768	0.0506775	0.102648	0.493704	0.621515	0.818571	hypothetical protein	-
	WP_022947572	79.4771	0.0503029	0.20553	0.244747	0.806652	0.919942	ferredoxin--NADP reductase	-
	WP_022946995	2216.04	0.0502919	0.0896558	0.560944	0.574835	0.781713	heavy metal translocating P-type ATPase	-
	WP_022947547	34.9179	0.0501179	0.294879	0.169961	0.865041	0.943082	primosomal protein N'	-
	WP_051149900	75.4016	0.0499046	0.226172	0.220649	0.825366	0.924481	excinuclease ABC subunit UvrB	-
	WP_022948873	29.9397	0.049287	0.321778	0.153171	0.878264	0.948285	carbon-nitrogen hydrolase family protein	-
	WP_026596195	587.871	0.0487056	0.0881435	0.552571	0.580557	0.786792	HAD-IIB family hydrolase	-
	WP_022947305	40.5334	0.0486884	0.286725	0.169808	0.865161	0.943082	DnaJ domain-containing protein	-
	WP_022949002	482.475	0.04852	0.103575	0.468452	0.639461	0.829164	Ppx/GppA phosphatase family protein	-
	WP_022947683	539.808	0.0482809	0.108337	0.445655	0.655846	0.838873	phenylalanine--tRNA ligase subunit beta	-
	WP_022947867	367.162	0.0482157	0.109032	0.442217	0.658332	0.840424	flagellar basal body-associated FliL family protein	-
	WP_022948482	230.25	0.0479579	0.128001	0.374669	0.707907	0.873418	exosortase A	-
	WP_022948637	4406.52	0.0478655	0.0588082	0.813926	0.415688	0.647061	dynamin family protein	-
	WP_022947016	1556.2	0.0469192	0.0787733	0.595623	0.551427	0.765119	glutamine-hydrolyzing	-
	WP_022950099	88.9514	0.0464879	0.190686	0.243793	0.807391	0.919942	heavy metal translocating P-type ATPase	-
	WP_022949592	2614.96	0.0458097	0.0842899	0.543478	0.586801	0.792001	succinate dehydrogenase flavoprotein subunit	-
	WP_022948483	20.2987	0.0457821	0.38891	0.117719	0.90629	0.958608	TIGR03088 family PEP-CTERM/XrtA system glycosyltransferase	-
	WP_022948486	472.662	0.0457169	0.11224	0.407313	0.683778	0.856345	sulfotransferase	-
	WP_152486013	45.9174	0.0454789	0.263484	0.172606	0.862961	0.943082	cytochrome c	-
	WP_051149820	2316.71	0.0452132	0.0999327	0.452436	0.650955	0.837486	heavy metal translocating P-type ATPase	-
	WP_022949999	28.098	0.0450625	0.329441	0.136785	0.891201	0.952399	class I adenylate cyclase	-
	WP_022948349	265.167	0.044778	0.127721	0.350592	0.725895	0.878528	rhomboid family intramembrane serine protease	-
	WP_161624027	190.58	0.0442201	0.140213	0.315379	0.752474	0.894297	SCO family protein	-
	WP_022949954	113.068	0.0441571	0.174965	0.252377	0.800749	0.917596	beta-N-acetylhexosaminidase	-
	WP_022947527	343.66	0.0440915	0.111462	0.395573	0.69242	0.863699	hypothetical protein	-
	WP_022948217	43.7355	0.0440723	0.264653	0.166529	0.867741	0.943082	efflux RND transporter permease subunit	-
	WP_022948043	389.97	0.0436942	0.106422	0.410575	0.681384	0.854968	PilN domain-containing protein	-
	WP_022948323	1725.19	0.0435803	0.0898732	0.484908	0.627742	0.82256	aspartate--tRNA ligase	-
	WP_022947644	2646.12	0.0432478	0.116829	0.370179	0.711249	0.873418	adenosylhomocysteinase	-
	WP_152485960	121.845	0.043149	0.16754	0.257545	0.796758	0.917198	LPS assembly lipoprotein LptE	-
	WP_084684899	166.62	0.0423822	0.147046	0.288225	0.773175	0.906386	tetratricopeptide repeat protein	-
	WP_022949880	2097.39	0.0423681	0.115121	0.368031	0.71285	0.873418	xanthine dehydrogenase family protein molybdopterin-binding subunit	-
	WP_022947302	99.11	0.0420742	0.183517	0.229266	0.818662	0.922742	ABC transporter permease	-
	WP_022947664	2141.54	0.042006	0.0858945	0.489042	0.624812	0.820921	glycine--tRNA ligase subunit beta	-
	WP_022947821	86.2583	0.0418787	0.198259	0.211232	0.832706	0.927547	biosynthetic arginine decarboxylase	-
	WP_084684935	15.6324	0.0417086	0.438418	0.0951344	0.924208	0.962109	MinD/ParA family protein	-
	WP_022948354	65.3163	0.041699	0.222264	0.18761	0.851182	0.940229	metallophosphoesterase	-
	WP_022949104	7.81835	0.0412995	0.615185	0.0671334	0.946475	NA	cytochrome c biogenesis heme-transporting ATPase CcmA	-
	WP_022950024	146.7	0.0408508	0.155963	0.261927	0.793378	0.916555	Holliday junction branch migration protein RuvA	-
	WP_022947863	52.5493	0.0405363	0.245824	0.1649	0.869023	0.943082	3-isopropylmalate dehydratase small subunit	-
	WP_051149736	78.5116	0.0405341	0.204071	0.198627	0.842554	0.933552	bifunctional riboflavin kinase/FAD synthetase	-
	WP_022947990	913.109	0.040188	0.0824719	0.487293	0.62605	0.821908	DUF4845 domain-containing protein	-
	WP_200861548	123.876	0.0393695	0.168289	0.23394	0.815032	0.922742	MMPL family transporter	-
	WP_022949916	5.3153	0.0391074	0.742096	0.0526986	0.957972	NA	hypothetical protein	-
	WP_022947989	713.246	0.0388373	0.0904435	0.42941	0.667625	0.846628	signal peptidase I	-
	WP_022949591	1007.11	0.038773	0.0831882	0.466088	0.641152	0.829199	succinate dehydrogenase iron-sulfur subunit	-
	WP_022949413	1253.28	0.0387276	0.085444	0.453251	0.650368	0.837387	slipin family protein	-
	WP_022949389	347.024	0.0384681	0.143278	0.268486	0.788325	0.913331	2-dehydropantoate 2-reductase	-
	WP_022948155	1084.52	0.037713	0.0844648	0.446494	0.655241	0.838873	alpha-glucan family phosphorylase	-
	WP_022947635	427.002	0.0376014	0.108505	0.346542	0.728935	0.880056	ribonuclease D	-
	WP_022947096	340.291	0.0376002	0.114364	0.328777	0.742324	0.888098	DUF6635 family protein	-
	WP_022947946	24.1085	0.0375469	0.358097	0.104851	0.916494	0.959122	flagellar motor switch protein FliG	-
	WP_200861587	8.14355	0.0364374	0.607076	0.0600211	0.952139	NA	sialidase family protein	-
	WP_022947176	32.258	0.0361548	0.310123	0.116582	0.907191	0.958608	NUDIX hydrolase	-
	WP_022946990	5.3245	0.0360918	0.747548	0.0482802	0.961493	NA	ABC transporter permease	-
	WP_022947014	148.764	0.0358775	0.160529	0.223495	0.82315	0.924034	exodeoxyribonuclease I	-
	WP_022949415	148.511	0.0356155	0.152512	0.233526	0.815353	0.922742	NfeD family protein	-
	WP_022948189	94.3108	0.0353421	0.18934	0.186659	0.851928	0.940255	FAD-dependent oxidoreductase	-
	WP_040574347	295.837	0.034737	0.114097	0.304451	0.760784	0.899852	sigma-54 dependent transcriptional regulator	-
	WP_026596286	70.524	0.034503	0.211891	0.162834	0.870649	0.943082	translocation/assembly module TamB domain-containing protein	-
	WP_022949230	32.5869	0.0342168	0.306905	0.11149	0.911228	0.958608	ABC transporter permease	-
	WP_022950050	5953.17	0.0340134	0.107413	0.31666	0.751502	0.894224	peroxidase	-
	WP_022949872	79.0138	0.0338937	0.202029	0.167766	0.866767	0.943082	efflux RND transporter periplasmic adaptor subunit	-
	WP_026596293	601.657	0.0336477	0.0947639	0.355069	0.722538	0.877684	1,4-alpha-glucan branching protein	-
	WP_022948135	308.834	0.033208	0.131006	0.253485	0.799893	0.917596	hypothetical protein	-
	WP_022949279	375.033	0.0326701	0.123599	0.264322	0.791531	0.915974	leucine--tRNA ligase	-
	WP_022948145	106.639	0.0326298	0.17935	0.181934	0.855635	0.942245	ATPase	-
	WP_268741937	32.9404	0.0325882	0.308647	0.105584	0.915912	0.959122	efflux RND transporter periplasmic adaptor subunit	-
	WP_022947637	143.059	0.0324553	0.160583	0.202109	0.839831	0.931577	ribosome biogenesis	-
	WP_022949321	175.035	0.0321088	0.162374	0.197747	0.843243	0.933793	molybdenum cofactor biosynthesis protein B	-
	WP_022947590	8376.69	0.032054	0.0941768	0.34036	0.733585	0.884053	DNA-directed RNA polymerase subunit beta	-
	WP_022947728	60.8626	0.0317762	0.228284	0.139196	0.889295	0.952399	DUF2905 domain-containing protein	-
	WP_022947383	171.039	0.0314683	0.150217	0.209486	0.834069	0.928306	DUF3313 domain-containing protein	-
	WP_022947715	493.535	0.0313698	0.0970791	0.323137	0.746592	0.889977	cytochrome c1	-
	WP_152486079	61.1674	0.0309158	0.230096	0.134361	0.893117	0.952399	hypothetical protein	-
	WP_022948879	16.6354	0.0308908	0.424182	0.0728245	0.941946	0.97341	adenylate/guanylate cyclase domain-containing protein	-
	WP_040574918	1982.1	0.0302634	0.0726859	0.416359	0.677147	0.851271	pyruvate dehydrogenase (acetyl-transferring), homodimeric type	-
	WP_022949997	666.313	0.0300338	0.105856	0.283723	0.776623	0.908514	argininosuccinate lyase	-
	WP_152486069	103.297	0.0300144	0.180621	0.166173	0.86802	0.943082	hypothetical protein	-
	WP_022949171	284.042	0.0298841	0.140116	0.213281	0.831108	0.927547	cytochrome c maturation protein CcmE	-
	WP_022948027	27.9514	0.0290913	0.329357	0.0883278	0.929616	0.96523	DUF2232 domain-containing protein	-
	WP_022948297	590.694	0.0289797	0.0943432	0.307173	0.758712	0.899012	outer membrane protein assembly factor BamA	-
	WP_022947056	152.026	0.0283399	0.150688	0.18807	0.850822	0.940229	hypothetical protein	-
	WP_022948187	11.3103	0.0283283	0.515693	0.0549324	0.956192	0.981577	cyclopropane-fatty-acyl-phospholipid synthase family protein	-
	WP_022947199	33.9192	0.0274084	0.310421	0.0882941	0.929643	0.96523	isoprenyl transferase	-
	WP_022948401	2.82915	0.0266613	1.00484	0.026533	0.978832	NA	sulfotransferase domain-containing protein	-
	WP_022948148	1506.82	0.0265733	0.078458	0.338695	0.734839	0.885006	2-oxoacid:acceptor oxidoreductase family protein	-
	WP_022950166	1075.71	0.0263378	0.0887921	0.296623	0.766754	0.902519	F0F1 ATP synthase subunit gamma	-
	WP_022949934	1214.52	0.0244557	0.103824	0.23555	0.813782	0.922742	carbamoyl-phosphate synthase large subunit	-
	WP_022949085	40.2671	0.0239055	0.286351	0.0834831	0.933467	0.968185	30S ribosomal protein S6--L-glutamate ligase	-
	WP_022948246	112.648	0.0231379	0.177515	0.130344	0.896294	0.95412	ADP-forming succinate--CoA ligase subunit beta	-
	WP_022947301	20.4526	0.0222895	0.381679	0.0583986	0.953431	0.981182	phosphoserine phosphatase SerB	-
	WP_022948988	283.867	0.0222202	0.131456	0.169032	0.865772	0.943082	alpha/beta fold hydrolase	-
	WP_022947931	64.5313	0.021765	0.222084	0.0980036	0.921929	0.961235	methyl-accepting chemotaxis protein	-
	WP_235044533	365.51	0.0214454	0.131545	0.163027	0.870497	0.943082	alanine dehydrogenase	-
	WP_022947985	566.878	0.021104	0.11464	0.184089	0.853944	0.94143	sigma-E factor negative regulatory protein	-
	WP_235044672	472.967	0.0209069	0.115427	0.181126	0.856269	0.942419	polyphosphate kinase 1	-
	WP_022947911	353.297	0.0205695	0.126356	0.16279	0.870684	0.943082	Fe-S cluster assembly protein SufD	-
	WP_022949574	855.118	0.0204732	0.0891858	0.229556	0.818437	0.922742	signal peptide peptidase SppA	-
	WP_022948255	114.956	0.0202791	0.173814	0.116671	0.907121	0.958608	4-alpha-glucanotransferase	-
	WP_022947723	121.276	0.0201605	0.167568	0.120313	0.904235	0.958608	outer membrane lipid asymmetry maintenance protein MlaD	-
	WP_022948878	103.322	0.0195883	0.182385	0.107401	0.914471	0.959032	cysteine--tRNA ligase	-
	WP_022949355	74.3627	0.0191781	0.20706	0.092621	0.926205	0.962669	hypothetical protein	-
	WP_022949568	233.459	0.0189825	0.196093	0.0968034	0.922883	0.961235	RtcB family protein	-
	WP_022948201	232.321	0.0186607	0.191298	0.0975477	0.922291	0.961235	amidase	-
	WP_022947478	677.274	0.0181627	0.0979867	0.185359	0.852947	0.940855	potassium channel family protein	-
	WP_022947848	23.9521	0.0175514	0.355078	0.0494296	0.960577	0.981577	recombination mediator RecR	-
	WP_022949265	1065.5	0.0173202	0.100708	0.171984	0.86345	0.943082	DUF3754 domain-containing protein	-
	WP_022948934	1271.51	0.0172821	0.0783832	0.220482	0.825496	0.924481	TolC family outer membrane protein	-
	WP_022947982	21.1288	0.0168304	0.376123	0.044747	0.964309	0.982672	AmmeMemoRadiSam system radical SAM enzyme	-
	WP_152485944	223.305	0.016174	0.137086	0.117985	0.90608	0.958608	polysialyltransferase family glycosyltransferase	-
	WP_022949893	572.539	0.0160618	0.0930041	0.1727	0.862887	0.943082	LemA family protein	-
	WP_022947435	1074.53	0.0154438	0.0753266	0.205024	0.837553	0.930615	zf-HC2 domain-containing protein	-
	WP_026596162	277.849	0.0152734	0.19802	0.0771305	0.93852	0.97139	ribonucleoside-diphosphate reductase subunit alpha	-
	WP_022947730	33.7655	0.0151217	0.306809	0.0492869	0.960691	0.981577	murein biosynthesis integral membrane protein MurJ	-
	WP_022947554	36.6101	0.0149348	0.289211	0.0516398	0.958816	0.981577	chloride channel protein	-
	WP_022949495	92.8181	0.0141342	0.204457	0.0691305	0.944886	0.974908	Hsp20/alpha crystallin family protein	-
	WP_022948705	512.889	0.0140685	0.0929004	0.151436	0.879632	0.948622	alternate F1F0 ATPase, F1 subunit alpha	-
	WP_200861531	931.601	0.0139043	0.0967408	0.143727	0.885716	0.950524	aspartate kinase	-
	WP_022949280	1052.4	0.0131625	0.0898369	0.146516	0.883514	0.949191	ParA family protein	-
	WP_022950191	464.091	0.0120504	0.109267	0.110284	0.912184	0.958608	hypothetical protein	-
	WP_022949123	533.289	0.0120299	0.158418	0.0759381	0.939468	0.971864	3-dehydroquinate synthase	-
	WP_022947084	111.819	0.0118924	0.173541	0.0685279	0.945365	0.974908	CusA/CzcA family heavy metal efflux RND transporter	-
	WP_022949101	1307.46	0.0114292	0.0985538	0.115969	0.907677	0.958608	Slp family lipoprotein	-
	WP_152485992	25.2695	0.0113358	0.354978	0.031934	0.974525	0.987492	putative O-glycosylation ligase, exosortase A system-associated	-
	WP_022947467	777.568	0.0113156	0.0905753	0.12493	0.900579	0.957137	TolC family protein	-
	WP_022948601	1036.22	0.0106563	0.102485	0.103979	0.917186	0.959144	ADP-forming succinate--CoA ligase subunit beta	-
	WP_022949189	53.4301	0.0100262	0.26679	0.0375809	0.970022	0.985237	hypothetical protein	-
	WP_022949369	1667.65	0.00999966	0.0831376	0.120278	0.904263	0.958608	class I SAM-dependent methyltransferase	-
	WP_022948754	1477.66	0.00954719	0.0848539	0.112513	0.910416	0.958608	DUF3014 domain-containing protein	-
	WP_022948665	98.6219	0.00934997	0.184483	0.0506819	0.959579	0.981577	hypothetical protein	-
	WP_051149859	3.16021	0.00904172	0.950539	0.0095122	0.99241	NA	pseudouridine synthase	-
	WP_022947510	4472.37	0.00864864	0.162251	0.0533042	0.95749	0.981577	hypothetical protein	-
	WP_022949380	350.587	0.00855027	0.244621	0.0349532	0.972117	0.986061	SpoVR family protein	-
	WP_022948218	76.8888	0.00790654	0.21605	0.0365959	0.970807	0.985237	hypothetical protein	-
	WP_022949809	150.547	0.00775838	0.151896	0.0510771	0.959264	0.981577	nucleotide exchange factor	-
	WP_022950033	188.857	0.00756804	0.136221	0.0555569	0.955695	0.981577	HDOD domain-containing protein	-
	WP_026596419	134.771	0.00748148	0.157778	0.0474179	0.96218	0.982019	biotin/lipoyl-binding protein	-
	WP_022948425	571.79	0.00722786	0.103766	0.0696552	0.944468	0.974908	FlgO family outer membrane protein	-
	WP_022949606	353.256	0.00722435	0.122979	0.0587447	0.953155	0.981182	flavodoxin-dependent (E)-4-hydroxy-3-methylbut-2-enyl-diphosphate synthase	-
	WP_026596374	16.1446	0.00623852	0.429361	0.0145298	0.988407	0.996004	accessory factor UbiK family protein	-
	WP_022947411	232.333	0.0062261	0.128441	0.0484744	0.961338	0.981666	polyphosphate--AMP phosphotransferase	-
	WP_022948308	3.16444	0.00620932	0.984754	0.00630545	0.994969	NA	F0F1 ATP synthase subunit C	-
	WP_022949975	77.5523	0.00585891	0.204287	0.0286799	0.97712	0.989615	hypothetical protein	-
	WP_161624000	87.9842	0.00526852	0.197899	0.0266223	0.978761	0.99077	carboxypeptidase regulatory-like domain-containing protein	-
	WP_022948615	1124.86	0.00488242	0.0883839	0.0552411	0.955946	0.981577	DegQ family serine endoprotease	-
	WP_022948588	65.2262	0.00483331	0.219976	0.021972	0.98247	0.994017	efflux RND transporter permease subunit	-
	WP_022948265	173.529	0.00480942	0.145962	0.0329498	0.973715	0.987176	phosphoribosylaminoimidazolesuccinocarboxamide synthase	-
	WP_022947829	215.319	0.00479978	0.130318	0.0368313	0.97062	0.985237	MMPL family transporter	-
	WP_022949018	9.81531	0.00457884	0.546545	0.00837779	0.993316	0.997194	YqgE/AlgH family protein	-
	WP_022947832	514.163	0.00445022	0.11206	0.0397128	0.968322	0.984229	phytoene/squalene synthase family protein	-
	WP_022947145	13.2999	0.0034922	0.477629	0.00731152	0.994166	0.997194	virulence-associated protein E	-
	WP_022948381	59.8606	0.00310832	0.235917	0.0131755	0.989488	0.996004	thermonuclease family protein	-
	WP_022948946	96.3294	0.00229843	0.182792	0.0125741	0.989968	0.996004	type II secretion system protein	-
	WP_022947348	66.2576	0.00164626	0.225414	0.00730328	0.994173	0.997194	5-bromo-4-chloroindolyl phosphate hydrolysis family protein	-
	WP_022947786	23.4325	0.00160779	0.376136	0.00427447	0.996589	0.997194	arylesterase	-
	WP_022948672	176.542	0.00135341	0.143989	0.00939934	0.992501	0.997194	integrase family protein	-
	WP_022948092	221.31	0.00117223	0.12924	0.00907022	0.992763	0.997194	ATP-binding protein	-
	WP_022947954	97.0068	0.000766954	0.184912	0.00414768	0.996691	0.997194	histidine kinase	-
	WP_022948013	10.1487	0.000173992	0.53765	0.000323615	0.999742	0.999742	SLC13 family permease	-
	WP_026596370	197.289	-0.000846567	0.140498	-0.00602547	0.995192	0.997194	ribonuclease T	-
	WP_200861512	500.639	-0.00138636	0.0956158	-0.0144993	0.988432	0.996004	multicopper oxidase domain-containing protein	-
	WP_152485933	561.235	-0.00156122	0.122165	-0.0127796	0.989804	0.996004	TolC family protein	-
	WP_235044535	40.944	-0.00169092	0.27657	-0.00611391	0.995122	0.997194	EF-P lysine aminoacylase EpmA	-
	WP_022948935	64.742	-0.00178619	0.221496	-0.00806421	0.993566	0.997194	efflux RND transporter periplasmic adaptor subunit	-
	WP_022948535	242.478	-0.00201068	0.128536	-0.0156429	0.987519	0.996004	bifunctional 3,4-dihydroxy-2-butanone-4-phosphate synthase/GTP cyclohydrolase II	-
	WP_022950189	376.091	-0.0020631	0.106366	-0.0193963	0.984525	0.995079	ABC transporter ATP-binding protein	-
	WP_022948707	463.996	-0.0021607	0.101545	-0.0212782	0.983024	0.994069	NAD-dependent DNA ligase LigA	-
	WP_022947358	13.6487	-0.0023618	0.46846	-0.00504163	0.995977	0.997194	DUF6567 family protein	-
	WP_022949816	211.35	-0.00240524	0.149369	-0.0161027	0.987152	0.996004	rod shape-determining protein MreC	-
	WP_022948040	705.265	-0.0033613	0.0838884	-0.0400687	0.968038	0.984229	type II secretion system secretin	-
	WP_022949625	34.9253	-0.00404046	0.30373	-0.0133028	0.989386	0.996004	type I-E CRISPR-associated protein Cse2/CasB	-
	WP_022948407	1532.5	-0.00511718	0.0837969	-0.0610665	0.951306	0.980524	NADH:ubiquinone reductase (Na(+)-transporting) subunit B	-
	WP_022949360	1941.14	-0.00672997	0.0663471	-0.101436	0.919205	0.959929	heme biosynthesis HemY N-terminal domain-containing protein	-
	WP_022949122	209.827	-0.00688561	0.132357	-0.0520228	0.958511	0.981577	SPOR domain-containing protein	-
	WP_022948191	14.3023	-0.00754974	0.458849	-0.0164536	0.986872	0.996004	FAD-binding oxidoreductase	-
	WP_022949181	1066.37	-0.00779329	0.0830203	-0.0938721	0.925211	0.962647	endopeptidase La	-
	WP_084684850	171.07	-0.00830667	0.18085	-0.0459312	0.963365	0.982216	cupredoxin domain-containing protein	-
	WP_022948951	706.938	-0.0099113	0.0919873	-0.107746	0.914197	0.959032	bifunctional [glutamate--ammonia ligase]-adenylyl-L-tyrosine phosphorylase/[glutamate--ammonia-ligase] adenylyltransferase	-
	WP_022947469	645.791	-0.0102142	0.0919606	-0.111072	0.911559	0.958608	CusA/CzcA family heavy metal efflux RND transporter	-
	WP_022947217	103.265	-0.0112538	0.262659	-0.0428457	0.965825	0.982699	hypothetical protein	-
	WP_022947281	1172.36	-0.0114762	0.0848596	-0.135237	0.892424	0.952399	aspartate kinase	-
	WP_022948790	941.329	-0.0117955	0.0796578	-0.148078	0.882282	0.948804	DUF4340 domain-containing protein	-
	WP_022949974	48.0766	-0.0118469	0.255976	-0.0462813	0.963086	0.982216	SMEK domain-containing protein	-
	WP_022950173	894.661	-0.011885	0.0791685	-0.150123	0.880667	0.948706	ParB/RepB/Spo0J family partition protein	-
	WP_022948293	411.455	-0.0119089	0.109448	-0.108809	0.913354	0.958876	XrtA/PEP-CTERM system histidine kinase PrsK	-
	WP_022947859	189.547	-0.0125264	0.144052	-0.0869573	0.930705	0.965826	integration host factor subunit beta	-
	WP_022947193	314.327	-0.0126965	0.115219	-0.110194	0.912255	0.958608	[protein-PII] uridylyltransferase	-
	WP_022949370	916.864	-0.0129451	0.0952452	-0.135914	0.891889	0.952399	methyltransferase domain-containing protein	-
	WP_022947107	339.075	-0.0131951	0.112187	-0.117617	0.906371	0.958608	inactive transglutaminase family protein	-
	WP_022949402	310.031	-0.0132244	0.116825	-0.113198	0.909874	0.958608	Lpp/OprI family alanine-zipper lipoprotein	-
	WP_022948756	2845.21	-0.0132946	0.0799686	-0.166248	0.867962	0.943082	molecular chaperone HtpG	-
	WP_022948717	63.1096	-0.0134644	0.227255	-0.0592479	0.952755	0.981182	alpha/beta fold hydrolase	-
	WP_022947287	512.225	-0.0134729	0.189548	-0.0710791	0.943335	0.974336	FAD/NAD(P)-binding oxidoreductase	-
	WP_022947054	893.43	-0.0134996	0.0821148	-0.164399	0.869417	0.943082	hypothetical protein	-
	WP_022948508	56.0708	-0.0135633	0.236583	-0.0573299	0.954282	0.981548	glycosyltransferase family 4 protein	-
	WP_022949942	237.745	-0.0139959	0.132934	-0.105285	0.91615	0.959122	DNA repair protein RecN	-
	WP_022948712	37.6324	-0.0145115	0.291668	-0.0497535	0.960319	0.981577	DNA polymerase/3'-5' exonuclease PolX	-
	WP_022949058	714.401	-0.0155132	0.0895811	-0.173175	0.862514	0.943082	penicillin-binding protein activator	-
	WP_022947579	270.497	-0.0163008	0.1189	-0.137097	0.890954	0.952399	lipoprotein insertase outer membrane protein LolB	-
	WP_022949040	79.7349	-0.0165855	0.204582	-0.0810699	0.935386	0.969668	DNA mismatch repair endonuclease MutL	-
	WP_022947838	1183.01	-0.0176318	0.112448	-0.1568	0.875402	0.946639	DUF6781 family protein	-
	WP_022949416	3.83907	-0.0180049	0.910717	-0.01977	0.984227	NA	AI-2E family transporter	-
	WP_022948863	242.928	-0.0188969	0.189101	-0.0999302	0.9204	0.96067	MoxR family ATPase	-
	WP_022948859	2330.29	-0.0190031	0.0827352	-0.229685	0.818336	0.922742	preprotein translocase subunit YajC	-
	WP_022948980	15.6343	-0.0190035	0.439551	-0.0432339	0.965515	0.982699	ABC transporter ATP-binding protein	-
	WP_022949447	15.639	-0.0194787	0.442637	-0.0440061	0.9649	0.982699	flagellar hook-associated protein FlgK	-
	WP_022950017	1202.63	-0.0197798	0.0794839	-0.248853	0.803475	0.917992	peptidoglycan-associated lipoprotein Pal	-
	WP_022947565	47.2606	-0.01994	0.255661	-0.0779939	0.937833	0.971187	ABC transporter ATP-binding protein	-
	WP_022947318	2835.94	-0.0202358	0.0849419	-0.238231	0.811702	0.922071	YcxB family protein	-
	WP_022949133	82.7206	-0.0204738	0.197618	-0.103603	0.917484	0.959144	citrate synthase	-
	WP_022948877	39.6148	-0.0205818	0.278708	-0.073847	0.941132	0.973077	glutamate--tRNA ligase	-
	WP_022950175	201.856	-0.0207878	0.135826	-0.153047	0.878361	0.948285	16S rRNA (guanine(527)-N(7))-methyltransferase RsmG	-
	WP_152486015	103.501	-0.0215168	0.181991	-0.11823	0.905885	0.958608	type II secretion system protein	-
	WP_022949598	112.503	-0.0220142	0.177997	-0.123677	0.901571	0.957677	COX15/CtaA family protein	-
	WP_235044622	295.005	-0.0220329	0.12283	-0.179377	0.857641	0.943082	glycosyltransferase	-
	WP_022948216	127.538	-0.022242	0.167296	-0.13295	0.894233	0.95295	IS481 family transposase	-
	WP_022948385	113.199	-0.0232598	0.176515	-0.131772	0.895165	0.95343	anthranilate synthase component I	-
	WP_022948393	12.1522	-0.0242858	0.49356	-0.0492053	0.960756	0.981577	Uma2 family endonuclease	-
	WP_022947854	527.323	-0.0246307	0.120515	-0.20438	0.838057	0.930652	3-phosphoglycerate dehydrogenase family protein	-
	WP_022947939	105.543	-0.0247643	0.182588	-0.135629	0.892114	0.952399	hopanoid C-3 methylase HpnR	-
	WP_022949805	266.835	-0.0254583	0.119779	-0.212544	0.831683	0.927547	M18 family aminopeptidase	-
	WP_022948270	687.115	-0.0254871	0.0995445	-0.256037	0.797922	0.917242	acetylglutamate kinase	-
	WP_022947505	127.365	-0.0258782	0.162775	-0.158982	0.873683	0.945297	DCC1-like thiol-disulfide oxidoreductase family protein	-
	WP_022948336	12.4742	-0.0261244	0.489645	-0.0533537	0.95745	0.981577	cyclic pyranopterin monophosphate synthase MoaC	-
	WP_022949912	157.145	-0.0264869	0.151852	-0.174425	0.861531	0.943082	MlaD family protein	-
	WP_022949896	107.898	-0.0266444	0.180544	-0.147578	0.882676	0.948804	3D domain-containing protein	-
	WP_321162844	238.792	-0.0266666	0.134116	-0.198833	0.842394	0.933552	alpha-isopropylmalate synthase regulatory domain-containing protein	-
	WP_026596151	83.5829	-0.027099	0.201911	-0.134213	0.893235	0.952399	type II toxin-antitoxin system VapC family toxin	-
	WP_022948118	4.16182	-0.0271012	0.831261	-0.0326026	0.973992	NA	pyridoxamine 5'-phosphate oxidase family protein	-
	WP_022949990	4.16109	-0.0273731	0.831176	-0.032933	0.973728	NA	3'-5' exonuclease	-
	WP_022947234	422.082	-0.0281815	0.102541	-0.274832	0.783445	0.909807	hypothetical protein	-
	WP_022949093	1321.8	-0.0283351	0.0854772	-0.331493	0.740272	0.886714	mechanosensitive ion channel	-
	WP_022949609	46.4329	-0.0283654	0.258475	-0.109741	0.912614	0.958608	bifunctional tetrahydrofolate synthase/dihydrofolate synthase	-
	WP_026596643	33.9536	-0.0290398	0.299283	-0.0970312	0.922702	0.961235	cation diffusion facilitator family transporter	-
	WP_022949335	42.6217	-0.0297229	0.267405	-0.111153	0.911495	0.958608	glycosyltransferase family 2 protein	-
	WP_022949597	356.907	-0.0303445	0.120507	-0.251807	0.80119	0.917596	HDOD domain-containing protein	-
	WP_022946996	324.111	-0.0303834	0.124557	-0.243931	0.807284	0.919942	CusA/CzcA family heavy metal efflux RND transporter	-
	WP_022948787	405.475	-0.0310642	0.103239	-0.300897	0.763493	0.900716	ATP-binding cassette domain-containing protein	-
	WP_022949220	355.376	-0.0318579	0.111887	-0.284733	0.775849	0.908445	LEA type 2 family protein	-
	WP_022947743	4105.7	-0.0321192	0.0883333	-0.363613	0.716147	0.874774	glutamate synthase large subunit	-
	WP_022949081	65.4406	-0.0326078	0.219944	-0.148255	0.882142	0.948804	GNAT family N-acetyltransferase/peptidase C39 family protein	-
	WP_022948190	92.045	-0.0331487	0.198154	-0.167288	0.867144	0.943082	FAD-dependent oxidoreductase	-
	WP_022949432	69.6353	-0.0331633	0.222465	-0.149072	0.881497	0.948804	pyrroloquinoline quinone biosynthesis protein PqqE	-
	WP_022949146	34.9692	-0.0333579	0.298302	-0.111826	0.910961	0.958608	biopolymer transporter ExbD	-
	WP_022949970	52.9341	-0.0333791	0.241642	-0.138134	0.890134	0.952399	restriction endonuclease subunit S	-
	WP_022949464	176.787	-0.0336425	0.14023	-0.23991	0.8104	0.921121	MotA/TolQ/ExbB proton channel family protein	-
	WP_022947729	379.696	-0.0342852	0.105932	-0.323652	0.746202	0.889977	magnesium transporter	-
	WP_022948450	406.08	-0.0347293	0.106034	-0.327529	0.743268	0.888154	penicillin-binding protein 1B	-
	WP_022947718	565.623	-0.034914	0.124665	-0.280062	0.77943	0.908576	histidinol-phosphate transaminase	-
	WP_022950044	31.1452	-0.0349611	0.314296	-0.111236	0.911429	0.958608	cbb3-type cytochrome c oxidase subunit I	-
	WP_022947801	521.933	-0.0349906	0.0994096	-0.351984	0.72485	0.878337	DNA helicase II	-
	WP_022946994	456.579	-0.0351211	0.0996134	-0.352574	0.724408	0.878337	alpha-glucan family phosphorylase	-
	WP_026596109	4.49288	-0.0355088	0.802524	-0.0442464	0.964708	NA	CopD family protein	-
	WP_022948196	76.7215	-0.0356355	0.206691	-0.172409	0.863116	0.943082	MerR family transcriptional regulator	-
	WP_022948858	730.535	-0.0359231	0.0918872	-0.390947	0.695836	0.866513	protein translocase subunit SecD	-
	WP_022949200	507.111	-0.0362302	0.133712	-0.270957	0.786424	0.912315	roadblock/LC7 domain-containing protein	-
	WP_022947763	22.8085	-0.0373693	0.362954	-0.102959	0.917996	0.959172	ATP-dependent RecD-like DNA helicase	-
	WP_022947090	571.078	-0.037392	0.0947599	-0.394597	0.69314	0.863699	CusA/CzcA family heavy metal efflux RND transporter	-
	WP_022948907	175.409	-0.0379317	0.146565	-0.258805	0.795786	0.916707	DUF1631 domain-containing protein	-
	WP_152485983	15463.7	-0.0386946	0.072762	-0.531797	0.594867	0.799074	hypothetical protein	-
	WP_022948109	9.32555	-0.0393616	0.562222	-0.0700108	0.944185	NA	2-amino-4-hydroxy-6-hydroxymethyldihydropteridine diphosphokinase	-
	WP_022947175	28.9403	-0.0409508	0.352121	-0.116297	0.907417	0.958608	tRNA 2-thiouridine(34) synthase MnmA	-
	WP_022949860	1183.23	-0.0418201	0.075037	-0.557326	0.577305	0.784532	hypothetical protein	-
	WP_022950115	149.31	-0.0418708	0.155368	-0.269494	0.787549	0.912967	chromosome segregation protein SMC	-
	WP_026596572	120.709	-0.0422774	0.168421	-0.251023	0.801797	0.917596	exodeoxyribonuclease V subunit beta	-
	WP_026596677	97.5197	-0.0424411	0.198057	-0.214287	0.830323	0.927547	D-amino acid aminotransferase	-
	WP_200861612	379.28	-0.0426781	0.111558	-0.382565	0.702043	0.869865	Tol-Pal system beta propeller repeat protein TolB	-
	WP_022949463	130.702	-0.0428825	0.160289	-0.267533	0.789059	0.913647	biopolymer transporter ExbD	-
	WP_022947698	19.9567	-0.0433787	0.413649	-0.104869	0.91648	0.959122	hypothetical protein	-
	WP_022947273	1742.55	-0.0436377	0.0664141	-0.657055	0.511146	0.731623	Wzz/FepE/Etk N-terminal domain-containing protein	-
	WP_022947237	196.455	-0.0443864	0.147685	-0.300547	0.76376	0.900716	NTP transferase domain-containing protein	-
	WP_022947947	9.98585	-0.044605	0.559065	-0.079785	0.936408	0.970219	flagellar assembly protein FliH	-
	WP_022947407	24.7998	-0.0453135	0.350632	-0.129234	0.897173	0.954542	hypothetical protein	-
	WP_022947300	352.193	-0.0456078	0.106395	-0.428666	0.668166	0.846628	dipeptide ABC transporter ATP-binding protein	-
	WP_022949879	34.4803	-0.0456926	0.301076	-0.151764	0.879373	0.948622	XdhC/CoxI family protein	-
	WP_022949457	792.563	-0.0456935	0.0898593	-0.508501	0.611102	0.808812	acetyl-CoA carboxylase carboxyl transferase subunit alpha	-
	WP_022948211	30.2852	-0.0459542	0.322561	-0.142466	0.886712	0.950563	HlyD family type I secretion periplasmic adaptor subunit	-
	WP_022949338	537.581	-0.0462409	0.0937235	-0.493376	0.621747	0.818571	bifunctional demethylmenaquinone methyltransferase/2-methoxy-6-polyprenyl-1,4-benzoquinol methylase UbiE	-
	WP_022948272	29.9743	-0.0464474	0.319066	-0.145573	0.884258	0.949475	orotate phosphoribosyltransferase	-
	WP_022950049	3006.42	-0.0471431	0.129059	-0.365284	0.7149	0.874774	hypothetical protein	-
	WP_022947064	127.452	-0.0491002	0.174087	-0.282043	0.777911	0.908514	NAD(P)-dependent oxidoreductase	-
	WP_022949091	291.095	-0.0491401	0.135399	-0.362928	0.716659	0.874774	SPOR domain-containing protein	-
	WP_022949552	67.1181	-0.0496714	0.219459	-0.226336	0.82094	0.923033	hypothetical protein	-
	WP_026596443	10.3239	-0.0496791	0.534146	-0.0930065	0.925898	0.962669	DUF6516 family protein	-
	WP_022947053	167.151	-0.0497592	0.147163	-0.338124	0.73527	0.885006	hypothetical protein	-
	WP_022950047	15.4941	-0.0498646	0.439987	-0.113332	0.909767	0.958608	spermidine synthase	-
	WP_022947794	358.184	-0.0500504	0.112683	-0.44417	0.656919	0.839703	acetyl-CoA carboxylase biotin carboxylase subunit	-
	WP_022949308	616.417	-0.0502259	0.128789	-0.389985	0.696548	0.866854	ATP-binding cassette domain-containing protein	-
	WP_022947304	538.494	-0.0504263	0.0955928	-0.527511	0.597839	0.801436	ABC transporter substrate-binding protein	-
	WP_022947185	334.113	-0.0508643	0.118225	-0.430234	0.667025	0.846628	acetolactate synthase small subunit	-
	WP_022947651	5.16519	-0.0515532	0.759395	-0.0678872	0.945875	NA	TadG family pilus assembly protein	-
	WP_084684852	356.894	-0.0517927	0.108525	-0.477241	0.63319	0.823238	LPS export ABC transporter permease LptF	-
	WP_022947026	187.923	-0.0520147	0.14813	-0.351142	0.725482	0.878528	tRNA 5-methoxyuridine(34)/uridine 5-oxyacetic acid(34) synthase CmoB	-
	WP_022947495	150.254	-0.0523667	0.159588	-0.328138	0.742808	0.88814	dihydrofolate reductase family protein	-
	WP_022947912	589.53	-0.0530892	0.159672	-0.332489	0.73952	0.88635	Fe-S cluster assembly ATPase SufC	-
	WP_022948799	137.056	-0.0547026	0.236871	-0.230938	0.817363	0.922742	ATP-dependent Clp endopeptidase proteolytic subunit ClpP	-
	WP_022947106	202.062	-0.0548163	0.136697	-0.401007	0.688415	0.861063	alpha-L-glutamate ligase-like protein	-
	WP_022948837	5.49377	-0.0549739	0.726909	-0.0756269	0.939716	NA	hypothetical protein	-
	WP_161623998	456.304	-0.0550735	0.109566	-0.50265	0.61521	0.813161	outer membrane protein assembly factor BamD	-
	WP_022947002	5.49144	-0.0556482	0.736442	-0.0755636	0.939766	NA	HlyD family efflux transporter periplasmic adaptor subunit	-
	WP_022949169	5.49144	-0.0556482	0.736442	-0.0755636	0.939766	NA	heme ABC transporter permease	-
	WP_022947790	1581.03	-0.0559283	0.0879903	-0.635619	0.525025	0.741476	iron-sulfur cluster carrier protein ApbC	-
	WP_022947082	469.575	-0.0571506	0.111641	-0.511916	0.60871	0.806724	TolC family protein	-
	WP_022949100	67.3141	-0.0574076	0.223825	-0.256484	0.797577	0.917242	bifunctional enoyl-CoA hydratase/phosphate acetyltransferase	-
	WP_022949881	434.435	-0.0576476	0.151617	-0.380218	0.703783	0.87101	(2Fe-2S)-binding protein	-
	WP_022948036	125.915	-0.0585318	0.162304	-0.360632	0.718375	0.874774	CBS domain-containing protein	-
	WP_022949911	45.9706	-0.0590774	0.258935	-0.228155	0.819526	0.922742	ATP-binding cassette domain-containing protein	-
	WP_026596703	4274.9	-0.0594118	0.097264	-0.610831	0.541312	0.756385	3-hexulose-6-phosphate synthase	-
	WP_022947976	221.608	-0.0605372	0.136853	-0.442352	0.658235	0.840424	glycogen synthase	-
	WP_022949827	75.821	-0.0605415	0.207442	-0.291848	0.770403	0.90528	YdcF family protein	-
	WP_022949206	357.019	-0.0613952	0.11694	-0.525012	0.599575	0.802282	DUF2333 family protein	-
	WP_022950133	17.8216	-0.0615075	0.407795	-0.150829	0.88011	0.948622	hypothetical protein	-
	WP_022949043	78.4514	-0.0623561	0.204355	-0.305137	0.760262	0.899772	ornithine carbamoyltransferase	-
	WP_161624005	54.7842	-0.0627008	0.240537	-0.26067	0.794347	0.916555	chorismate lyase	-
	WP_022948853	112.804	-0.0629086	0.241228	-0.260785	0.794259	0.916555	Fe-S cluster assembly transcriptional regulator IscR	-
	WP_022949232	499.266	-0.0629707	0.103787	-0.606733	0.544028	0.758574	glucose-1-phosphate thymidylyltransferase RfbA	-
	WP_022949378	3653.51	-0.0631367	0.203435	-0.310353	0.756292	0.897219	PrkA family serine protein kinase	-
	WP_022948786	60.9563	-0.0634281	0.227038	-0.279372	0.779959	0.908576	high frequency lysogenization protein HflD	-
	WP_026596290	6.15805	-0.0635968	0.689503	-0.0922356	0.926511	NA	23S rRNA pseudouridine(955/2504/2580) synthase RluC	-
	WP_022949704	103.417	-0.0636305	0.271584	-0.234294	0.814757	0.922742	hypothetical protein	-
	WP_022948163	11.9976	-0.0636385	0.506761	-0.125579	0.900065	0.957105	hypothetical protein	-
	WP_022947294	1493.79	-0.0638788	0.103247	-0.618701	0.536114	0.751293	aminotransferase class V-fold PLP-dependent enzyme	-
	WP_022946998	865.537	-0.0661407	0.116303	-0.568692	0.569565	0.779364	TolC family protein	-
	WP_022948913	44.1486	-0.0665678	0.264037	-0.252115	0.800952	0.917596	bifunctional proline dehydrogenase/L-glutamate gamma-semialdehyde dehydrogenase PutA	-
	WP_022948967	191.507	-0.0668296	0.138219	-0.483506	0.628736	0.822745	50S ribosomal protein L3 N(5)-glutamine methyltransferase	-
	WP_022948403	12.6633	-0.0671256	0.488964	-0.137281	0.890809	0.952399	glycosyltransferase family 4 protein	-
	WP_022947999	475.18	-0.0672941	0.100649	-0.668601	0.50375	0.72628	sulfite exporter TauE/SafE family protein	-
	WP_022948287	64.3183	-0.0682526	0.225431	-0.302765	0.762069	0.900296	dethiobiotin synthase	-
	WP_200861559	19.4811	-0.0685868	0.402652	-0.170338	0.864745	0.943082	ribose-phosphate diphosphokinase	-
	WP_022949868	84.4655	-0.0687401	0.20518	-0.335024	0.737607	0.886012	M48 family metallopeptidase	-
	WP_022949251	177.428	-0.0691069	0.142512	-0.48492	0.627733	0.82256	hypothetical protein	-
	WP_022950027	176.059	-0.0691298	0.154424	-0.447662	0.654397	0.838873	GGDEF domain-containing response regulator	-
	WP_022949304	6.49872	-0.0697082	0.673271	-0.103537	0.917537	NA	hypothetical protein	-
	WP_022948296	302.053	-0.070491	0.118039	-0.597186	0.550383	0.764629	phosphate signaling complex protein PhoU	-
	WP_022947462	148.559	-0.0707501	0.152667	-0.463428	0.643058	0.831106	SPOR domain-containing protein	-
	WP_022948286	317.255	-0.070876	0.125328	-0.565523	0.571718	0.779615	NAD(P)H-dependent glycerol-3-phosphate dehydrogenase	-
	WP_022947760	109.241	-0.0712401	0.179242	-0.397452	0.691034	0.862703	RNase adapter RapZ	-
	WP_022949317	1904.67	-0.0712955	0.0792891	-0.899185	0.368554	0.612125	septum site-determining protein MinD	-
	WP_022947528	1363.07	-0.0719816	0.0861888	-0.835162	0.403626	0.63629	hypothetical protein	-
	WP_022949590	130.803	-0.0724083	0.162035	-0.446869	0.654969	0.838873	sigma-70 family RNA polymerase sigma factor	-
	WP_022948294	451.22	-0.0725063	0.108729	-0.666851	0.504867	0.727009	PEP-CTERM-box response regulator transcription factor	-
	WP_022948046	318.403	-0.0726776	0.133615	-0.543933	0.586487	0.792001	glycogen debranching protein	-
	WP_022947824	111.962	-0.0727608	0.232513	-0.312932	0.754333	0.895968	ABC transporter substrate-binding protein	-
	WP_022949813	1409.48	-0.0731429	0.0822165	-0.889638	0.373661	0.616027	Asp-tRNA(Asn)/Glu-tRNA(Gln) amidotransferase subunit	-
	WP_022948941	6.83589	-0.0738525	0.663645	-0.111283	0.911392	NA	DUF4202 domain-containing protein	-
	WP_022948414	1408.14	-0.074965	0.117288	-0.639153	0.522724	0.740868	aconitate hydratase AcnA	-
	WP_022948104	100.291	-0.0749961	0.179983	-0.416684	0.676909	0.851271	Sec-independent protein translocase protein TatB	-
	WP_022947641	79.1512	-0.0750375	0.208025	-0.360714	0.718313	0.874774	phosphate regulon transcriptional regulator PhoB	-
	WP_022948468	186.915	-0.0750523	0.145115	-0.51719	0.605023	0.804245	hypothetical protein	-
	WP_022947534	14.33	-0.0753497	0.454835	-0.165664	0.868422	0.943082	DNA helicase RecQ	-
	WP_022949467	2598.38	-0.076331	0.0782076	-0.976005	0.329062	0.569531	hypothetical protein	-
	WP_022947851	14.6609	-0.076815	0.449447	-0.17091	0.864295	0.943082	oligoribonuclease	-
	WP_022948627	22.1625	-0.0775292	0.367506	-0.21096	0.832918	0.927547	O-succinylhomoserine sulfhydrylase	-
	WP_022949973	230.718	-0.0775939	0.126402	-0.613864	0.539305	0.75518	type I restriction endonuclease subunit R	-
	WP_022947070	244.729	-0.0778738	0.125878	-0.618645	0.53615	0.751293	NADP-dependent malic enzyme	-
	WP_022948874	196.27	-0.0778835	0.158485	-0.491426	0.623126	0.819793	metalloprotease TldD	-
	WP_022949187	1068.5	-0.0784552	0.102041	-0.768856	0.441979	0.675767	valine--tRNA ligase	-
	WP_022947052	58.6952	-0.0784925	0.251848	-0.311666	0.755294	0.896572	guanylate kinase	-
	WP_022947441	74.027	-0.0786725	0.218012	-0.360864	0.718201	0.874774	hypothetical protein	-
	WP_022948359	77.6486	-0.0796062	0.213075	-0.373607	0.708697	0.873418	acylneuraminate cytidylyltransferase family protein	-
	WP_022949073	38.1628	-0.0796141	0.283259	-0.281064	0.778661	0.908514	TIGR00730 family Rossman fold protein	-
	WP_022949935	549.375	-0.0801437	0.105673	-0.758411	0.448205	0.682348	glutamine-hydrolyzing carbamoyl-phosphate synthase small subunit	-
	WP_022947643	1217.87	-0.0802657	0.0927088	-0.865783	0.386609	0.624995	methionine adenosyltransferase	-
	WP_022949372	183.017	-0.0802934	0.149982	-0.535355	0.592404	0.796525	glycosyltransferase	-
	WP_022948959	1254.31	-0.0806475	0.123229	-0.654451	0.512821	0.731623	MTH1187 family thiamine-binding protein	-
	WP_026596252	249.337	-0.0811633	0.126434	-0.641943	0.52091	0.739111	ATP-binding cassette domain-containing protein	-
	WP_152486095	23.8232	-0.0815694	0.356382	-0.228882	0.818961	0.922742	PAS domain S-box protein	-
	WP_022948733	7.83926	-0.0821553	0.616247	-0.133316	0.893944	NA	hypothetical protein	-
	WP_235044520	143.989	-0.0825305	0.15842	-0.52096	0.602395	0.802523	ABC transporter ATP-binding protein	-
	WP_022950162	678.362	-0.0825653	0.140916	-0.58592	0.557929	0.768845	glutamine--fructose-6-phosphate transaminase (isomerizing)	-
	WP_022948924	7.83678	-0.0826123	0.61922	-0.133414	0.893866	NA	dihydrofolate reductase family protein	-
	WP_022946992	152.478	-0.0826271	0.153827	-0.537144	0.591168	0.795726	YHS domain-containing protein	-
	WP_022947089	1057.47	-0.0827927	0.0946843	-0.874408	0.381896	0.622029	efflux RND transporter periplasmic adaptor subunit	-
	WP_022949008	39.8569	-0.0832644	0.28481	-0.29235	0.770019	0.90528	prolyl aminopeptidase	-
	WP_022949784	65.2888	-0.083283	0.223791	-0.372146	0.709784	0.873418	ParM/StbA family protein	-
	WP_022947482	6740.15	-0.0835934	0.0666543	-1.25413	0.209794	0.422146	FtsH protease activity modulator HflK	-
	WP_022948937	8.49361	-0.0845462	0.591321	-0.142979	0.886307	NA	ABC transporter permease	-
	WP_022949808	813.508	-0.0856274	0.0825036	-1.03786	0.299334	0.535207	Hsp70 family protein	-
	WP_022949479	268.404	-0.0859927	0.127224	-0.675915	0.499095	0.722903	response regulator	-
	WP_026596328	2005	-0.0860876	0.0757918	-1.13584	0.256022	0.484168	methionine synthase	-
	WP_022948510	199.161	-0.087166	0.139274	-0.625859	0.531408	0.748888	class I SAM-dependent methyltransferase	-
	WP_022948499	434	-0.0873076	0.101135	-0.863279	0.387984	0.626597	polysaccharide deacetylase family protein	-
	WP_022948007	25.8365	-0.0873617	0.347692	-0.251262	0.801612	0.917596	LysR family transcriptional regulator	-
	WP_200861615	166.777	-0.0873773	0.148371	-0.58891	0.555921	0.76759	F0F1 ATP synthase subunit C	-
	WP_022947663	187.088	-0.0881614	0.138397	-0.637018	0.524113	0.741456	lysophospholipid acyltransferase family protein	-
	WP_022947097	140.037	-0.0881842	0.163744	-0.538548	0.590199	0.794961	hypothetical protein	-
	WP_022948029	26.8226	-0.0891053	0.338917	-0.262912	0.792618	0.916555	FAD-linked oxidase C-terminal domain-containing protein	-
	WP_022947616	490.171	-0.0892265	0.11356	-0.785724	0.432029	0.666733	preprotein translocase subunit SecY	-
	WP_022949588	102.125	-0.0892962	0.208566	-0.428144	0.668546	0.846628	succinate dehydrogenase assembly factor 2	-
	WP_022948202	45.4938	-0.0895461	0.267324	-0.334973	0.737646	0.886012	pyridoxal phosphate-dependent aminotransferase	-
	WP_022948459	54.3322	-0.0898259	0.242214	-0.370853	0.710747	0.873418	outer membrane protein assembly factor BamE	-
	WP_022948387	73.304	-0.0902108	0.214643	-0.420283	0.674279	0.850365	anthranilate phosphoribosyltransferase	-
	WP_051149758	18.3361	-0.0906108	0.405613	-0.223392	0.82323	0.924034	hypothetical protein	-
	WP_022949256	45.5251	-0.0909329	0.270013	-0.336773	0.736288	0.885693	DUF190 domain-containing protein	-
	WP_022950116	912.115	-0.091144	0.0817761	-1.11456	0.265041	0.498305	cell division protein ZipA	-
	WP_022947408	28.819	-0.0920268	0.326736	-0.281655	0.778208	0.908514	carboxylate--amine ligase	-
	WP_022949687	123.524	-0.0923308	0.1667	-0.553874	0.579665	0.786121	cyanase	-
	WP_022948984	183.438	-0.0926363	0.239914	-0.386123	0.699405	0.868642	fatty acyl-AMP ligase	-
	WP_022950022	304.478	-0.0928208	0.125435	-0.73999	0.459306	0.689538	ribulose-phosphate 3-epimerase	-
	WP_022948419	1587.3	-0.0943591	0.0909479	-1.03751	0.2995	0.535207	glutamate-1-semialdehyde 2,1-aminomutase	-
	WP_022950101	517.996	-0.0944253	0.0947576	-0.996493	0.31901	0.56096	hypothetical protein	-
	WP_026596620	9.84029	-0.0945387	0.548131	-0.172475	0.863064	0.943082	type II toxin-antitoxin system HicB family antitoxin	-
	WP_022947209	192.156	-0.0946775	0.139399	-0.679184	0.497022	0.722012	nucleotidyl transferase AbiEii/AbiGii toxin family protein	-
	WP_026596353	391.879	-0.0949828	0.106072	-0.895455	0.370544	0.613956	1,4-alpha-glucan branching protein domain-containing protein	-
	WP_022948860	10.1662	-0.0953089	0.538505	-0.176988	0.859518	0.943082	tRNA guanosine(34) transglycosylase Tgt	-
	WP_022949373	10290.1	-0.0955417	0.0824372	-1.15896	0.246471	0.470864	XrtA/PEP-CTERM system TPR-repeat protein PrsT	-
	WP_022948632	217.757	-0.0955477	0.133971	-0.713195	0.475725	0.700845	DNA translocase FtsK	-
	WP_026596240	541.035	-0.0964053	0.100064	-0.963438	0.335328	0.575631	glutamate-5-semialdehyde dehydrogenase	-
	WP_022949445	44.2905	-0.0970147	0.281133	-0.345085	0.730031	0.880614	flagellar basal body P-ring protein FlgI	-
	WP_022947484	186.783	-0.0977663	0.165566	-0.590498	0.554857	0.76719	ATP phosphoribosyltransferase regulatory subunit	-
	WP_022949801	10.8358	-0.0984513	0.525651	-0.187294	0.85143	0.940229	S24 family peptidase	-
	WP_022948428	567.82	-0.0986859	0.109116	-0.904409	0.365779	0.610227	formate-dependent phosphoribosylglycinamide formyltransferase	-
	WP_022950052	1943.09	-0.0990628	0.111587	-0.887762	0.374669	0.616633	glutathione S-transferase domain-containing protein	-
	WP_022949102	1216.78	-0.0994006	0.0864265	-1.15012	0.250095	0.476143	hypothetical protein	-
	WP_022949163	273.845	-0.099456	0.137996	-0.720714	0.471085	0.697235	pyrroline-5-carboxylate reductase	-
	WP_022947741	22.9905	-0.099837	0.362306	-0.27556	0.782886	0.909692	TetR/AcrR family transcriptional regulator	-
	WP_022949383	215.833	-0.0999052	0.128737	-0.776041	0.437725	0.672378	DNA repair protein RadA	-
	WP_022950186	430.082	-0.0999664	0.121487	-0.822858	0.410589	0.642994	Xaa-Pro aminopeptidase	-
	WP_022950048	2067.93	-0.100179	0.112431	-0.891027	0.372915	0.615309	hypothetical protein	-
	WP_022949392	793.513	-0.1009	0.085247	-1.18362	0.236562	0.459237	hypothetical protein	-
	WP_022949891	116.686	-0.101301	0.168066	-0.602743	0.54668	0.761199	TPM domain-containing protein	-
	WP_022948560	23.3458	-0.101965	0.360376	-0.28294	0.777222	0.908514	F0F1 ATP synthase subunit C	-
	WP_022949227	573.159	-0.102266	0.107759	-0.949029	0.342606	0.584792	ABC transporter substrate-binding protein	-
	WP_051149733	88.1123	-0.103524	0.20077	-0.515636	0.606109	0.804893	diguanylate cyclase	-
	WP_022947171	490.429	-0.10424	0.115719	-0.900797	0.367696	0.611283	sulfate transporter CysZ	-
	WP_022947788	1744.55	-0.105831	0.0738205	-1.43362	0.15168	0.330755	SDR family NAD(P)-dependent oxidoreductase	-
	WP_022947674	13.1746	-0.106522	0.474464	-0.22451	0.82236	0.924034	bifunctional hydroxymethylpyrimidine kinase/phosphomethylpyrimidine kinase	-
	WP_022949410	13.5067	-0.107323	0.474143	-0.226351	0.820928	0.923033	Uma2 family endonuclease	-
	WP_022947034	315.385	-0.107886	0.127125	-0.848666	0.396067	0.63192	PilC/PilY family type IV pilus protein	-
	WP_026596484	199.284	-0.107901	0.144892	-0.744701	0.456452	0.688329	cyclodeaminase/cyclohydrolase family protein	-
	WP_022948769	532.893	-0.108885	0.10956	-0.993839	0.320301	0.562547	3-oxoacyl-ACP reductase FabG	-
	WP_022950019	160.837	-0.109425	0.148942	-0.734679	0.462535	0.690142	cell envelope integrity protein TolA	-
	WP_022948885	15.1725	-0.109581	0.454916	-0.240881	0.809647	0.921121	hypothetical protein	-
	WP_022948986	191.234	-0.109654	0.136122	-0.805562	0.420496	0.651982	nucleotidyltransferase family protein	-
	WP_051149766	472.037	-0.110258	0.116837	-0.943694	0.345326	0.586403	BON domain-containing protein	-
	WP_022948802	15.1739	-0.110555	0.442397	-0.2499	0.802665	0.917596	DUF202 domain-containing protein	-
	WP_022948808	73.8991	-0.110988	0.21645	-0.512765	0.608115	0.806495	b(o/a)3-type cytochrome-c oxidase subunit 1	-
	WP_022947336	30.3631	-0.111736	0.322258	-0.34673	0.728795	0.880056	restriction endonuclease subunit S	-
	WP_022948404	46.8495	-0.111951	0.258291	-0.433428	0.664704	0.844838	glycosyltransferase	-
	WP_152485984	916.643	-0.111962	0.0911011	-1.22899	0.219077	0.433772	hypothetical protein	-
	WP_022949929	373.409	-0.112515	0.118144	-0.952353	0.340918	0.582414	phosphoglucosamine mutase	-
	WP_200861541	16.836	-0.113698	0.419821	-0.270824	0.786526	0.912315	multicopper oxidase domain-containing protein	-
	WP_022947633	245.051	-0.114707	0.122043	-0.939884	0.347277	0.588706	sigma 54-interacting transcriptional regulator	-
	WP_022949576	52.5279	-0.114862	0.252416	-0.455052	0.649072	0.836694	protease HtpX	-
	WP_022947906	17.1873	-0.116211	0.456987	-0.254299	0.799265	0.917596	formate dehydrogenase subunit gamma	-
	WP_026596177	19.5078	-0.117699	0.394606	-0.298271	0.765496	0.901655	23S rRNA pseudouridine(1911/1915/1917) synthase RluD	-
	WP_022947360	685.522	-0.117729	0.099804	-1.1796	0.23816	0.459921	DUF748 domain-containing protein	-
	WP_022950008	267.148	-0.118175	0.152678	-0.774017	0.438921	0.673171	NUDIX domain-containing protein	-
	WP_022948438	82.7321	-0.119508	0.201049	-0.594419	0.552232	0.7657	hypothetical protein	-
	WP_022949450	21.1793	-0.119616	0.376358	-0.317825	0.750618	0.894224	hypothetical protein	-
	WP_022947011	23.1542	-0.120785	0.366953	-0.329158	0.742036	0.888098	YqcC family protein	-
	WP_022946978	2654.06	-0.121651	0.0815992	-1.49083	0.136006	0.30706	bacterial ammonia monooxygenase, subunit AmoC	-
	WP_040574390	297.752	-0.122843	0.142781	-0.86036	0.389591	0.626889	multicopper oxidase domain-containing protein	-
	WP_022948322	61.6408	-0.124294	0.257641	-0.482431	0.6295	0.822745	zinc ribbon domain-containing protein	-
	WP_235044569	22.2098	-0.124396	0.403722	-0.308123	0.757989	0.898694	metalloprotease PmbA	-
	WP_022947830	26.1908	-0.124663	0.344069	-0.36232	0.717113	0.874774	purine phosphorylase	-
	WP_022947221	54.6979	-0.124826	0.238333	-0.523746	0.600455	0.802282	DUF2304 domain-containing protein	-
	WP_022947853	104.127	-0.125871	0.201474	-0.62475	0.532135	0.748938	3-phosphoserine/phosphohydroxythreonine transaminase	-
	WP_026596395	213.939	-0.126345	0.144254	-0.875849	0.381112	0.621583	RNA polymerase-binding protein DksA	-
	WP_022948679	63.3502	-0.126904	0.223984	-0.566574	0.571004	0.779615	urease accessory protein UreG	-
	WP_022947202	1192.39	-0.129169	0.0817013	-1.58099	0.113881	0.270689	RIP metalloprotease RseP	-
	WP_022950196	0.998401	-0.130136	1.89154	-0.0687989	0.94515	NA	SOS response-associated peptidase	-
	WP_022947836	835.263	-0.130619	0.0843329	-1.54885	0.121417	0.284167	1-deoxy-D-xylulose-5-phosphate synthase	-
	WP_321162850	224.859	-0.131062	0.13411	-0.977278	0.328432	0.569435	dynamin family protein	-
	WP_022948443	164.808	-0.13148	0.154481	-0.851111	0.394708	0.630768	dihydropteroate synthase	-
	WP_022948250	689.206	-0.131684	0.084277	-1.56251	0.118168	0.27921	malto-oligosyltrehalose synthase	-
	WP_022947105	1809.22	-0.132474	0.0646162	-2.05016	0.0403486	0.12522	assimilatory sulfite reductase (NADPH) flavoprotein subunit	-
	WP_022947369	542.855	-0.132676	0.101868	-1.30243	0.192769	0.395117	patatin-like phospholipase family protein	-
	WP_235044673	132.052	-0.133163	0.192025	-0.693466	0.488017	0.712591	protein-L-isoaspartate(D-aspartate) O-methyltransferase	-
	WP_040574996	186.21	-0.133789	0.159619	-0.838176	0.401932	0.634629	S-methyl-5-thioribose-1-phosphate isomerase	-
	WP_022949580	92.1356	-0.133826	0.208435	-0.64205	0.520841	0.739111	nitroreductase family protein	-
	WP_022948264	805.035	-0.133994	0.113346	-1.18217	0.237139	0.459428	co-chaperone DjlA	-
	WP_022948052	65.1756	-0.134428	0.223455	-0.60159	0.547447	0.761733	DNA-directed RNA polymerase subunit omega	-
	WP_022949944	65.1949	-0.13466	0.220359	-0.611096	0.541136	0.756385	carbon-nitrogen hydrolase	-
	WP_022948966	191.35	-0.13482	0.152971	-0.881342	0.378133	0.617742	chorismate synthase	-
	WP_152485968	741.221	-0.134821	0.0860415	-1.56693	0.11713	0.277414	peptide chain release factor 2	-
	WP_022949385	136.38	-0.135184	0.161581	-0.836633	0.402799	0.635491	replicative DNA helicase	-
	WP_022947754	160.213	-0.136678	0.166889	-0.818978	0.412799	0.644735	OsmC family protein	-
	WP_026596101	0.662694	-0.138315	2.177	-0.0635349	0.949341	NA	nucleotidyltransferase domain-containing protein	-
	WP_022947285	404.681	-0.139739	0.11113	-1.25744	0.208595	0.420585	hypothetical protein	-
	WP_022948600	285.29	-0.139933	0.12862	-1.08795	0.276616	0.508284	succinate--CoA ligase subunit alpha	-
	WP_022947899	3.32874	-0.14014	0.940782	-0.148961	0.881584	NA	flagellar hook-length control protein FliK	-
	WP_022947807	1.66358	-0.140945	1.31018	-0.107577	0.914332	NA	POT family MFS transporter	-
	WP_026596421	21.326	-0.141355	0.383732	-0.368369	0.712598	0.873418	23S rRNA (adenine(2503)-C(2))-methyltransferase RlmN	-
	WP_022949728	10.0037	-0.141732	0.545498	-0.25982	0.795002	0.916707	hypothetical protein	-
	WP_022947254	5.33678	-0.141874	0.747659	-0.189757	0.849499	NA	PIN domain-containing protein	-
	WP_022949208	3.33428	-0.141883	0.929355	-0.152669	0.87866	NA	DUF484 family protein	-
	WP_022949949	3.00338	-0.142089	0.98357	-0.144463	0.885135	NA	Uma2 family endonuclease	-
	WP_022948518	14.0252	-0.142109	0.479907	-0.296117	0.767141	0.902519	tetratricopeptide repeat protein	-
	WP_022948389	0.336599	-0.142481	3.41203	-0.0417586	0.966691	NA	Uma2 family endonuclease	-
	WP_022948887	0.331634	-0.142481	3.42825	-0.0415609	0.966849	NA	matrixin family metalloprotease	-
	WP_022949449	0.331634	-0.142481	3.42825	-0.0415609	0.966849	NA	acyloxyacyl hydrolase	-
	WP_022947710	71.4113	-0.142513	0.213273	-0.668218	0.503994	0.72628	M20 family metallopeptidase	-
	WP_022949971	42.3719	-0.142666	0.269045	-0.530268	0.595926	0.799955	hypothetical protein	-
	WP_022947393	3.67295	-0.142887	0.956272	-0.149421	0.881222	NA	hypothetical protein	-
	WP_022949984	38.3828	-0.142932	0.28721	-0.497658	0.618725	0.816717	glycerol-3-phosphate dehydrogenase/oxidase	-
	WP_022950197	6.67079	-0.143799	0.676135	-0.212678	0.831578	NA	EcsC family protein	-
	WP_022949810	0.669983	-0.14382	2.17352	-0.0661691	0.947243	NA	J domain-containing protein	-
	WP_022949128	1.33997	-0.144002	1.67771	-0.0858328	0.931599	NA	type 4a pilus biogenesis protein PilO	-
	WP_022948589	1.33035	-0.14404	1.54794	-0.093053	0.925861	NA	beta-ribofuranosylaminobenzene 5'-phosphate synthase family protein	-
	WP_022949713	1.33035	-0.14404	1.54794	-0.093053	0.925861	NA	nitrile hydratase subunit beta	-
	WP_022949460	208.563	-0.144047	0.138252	-1.04192	0.29745	0.532506	low molecular weight protein-tyrosine-phosphatase	-
	WP_200861605	254.859	-0.145911	0.124677	-1.17032	0.241873	0.464059	bifunctional UDP-N-acetylglucosamine diphosphorylase/glucosamine-1-phosphate N-acetyltransferase	-
	WP_022949236	150.95	-0.146251	0.158451	-0.923004	0.356005	0.600417	putative Fe-S cluster assembly protein SufT	-
	WP_022948284	796.325	-0.147073	0.0814639	-1.80537	0.0710161	0.191831	rhodanese-like domain-containing protein	-
	WP_152485957	1243.75	-0.147096	0.0841706	-1.74759	0.0805344	0.21104	tetratricopeptide repeat protein	-
	WP_022948451	198.123	-0.147105	0.135381	-1.08659	0.277216	0.508701	GGDEF domain-containing response regulator	-
	WP_022949507	111.636	-0.14736	0.181501	-0.811895	0.416852	0.648364	hypothetical protein	-
	WP_022947526	4345.32	-0.147565	0.0731005	-2.01867	0.0435218	0.132574	MoxR family ATPase	-
	WP_022948087	392.714	-0.149072	0.119893	-1.24337	0.213731	0.427636	LysM peptidoglycan-binding domain-containing protein	-
	WP_022948243	285.584	-0.149079	0.122619	-1.2158	0.224062	0.441655	hypothetical protein	-
	WP_022950185	0.667499	-0.149358	2.17467	-0.0686806	0.945244	NA	UPF0149 family protein	-
	WP_040574378	104.069	-0.151407	0.177596	-0.852535	0.393917	0.630147	glycosyltransferase family 2 protein	-
	WP_022949608	407.821	-0.152881	0.104411	-1.46422	0.143135	0.318435	SPOR domain-containing protein	-
	WP_200861609	82.6917	-0.153511	0.204609	-0.750265	0.453095	0.684831	lipoyl(octanoyl) transferase LipB	-
	WP_022949812	845.422	-0.154246	0.0863399	-1.78649	0.0740194	0.198206	Asp-tRNA(Asn)/Glu-tRNA(Gln) amidotransferase subunit	-
	WP_022948167	40.8795	-0.154554	0.273699	-0.564684	0.572289	0.779857	NAD(P)H-dependent oxidoreductase subunit E	-
	WP_022947331	135.709	-0.155006	0.195345	-0.793498	0.427488	0.660754	hypothetical protein	-
	WP_022948350	411.284	-0.155048	0.11326	-1.36896	0.171012	0.364875	2-oxoglutarate dehydrogenase complex dihydrolipoyllysine-residue succinyltransferase	-
	WP_022949720	1.00353	-0.155122	1.89062	-0.0820483	0.934608	NA	DUF5615 family PIN-like protein	-
	WP_022950023	111.963	-0.155818	0.173677	-0.897174	0.369626	0.612948	Holliday junction branch migration DNA helicase RuvB	-
	WP_022948358	213.869	-0.156023	0.130237	-1.19799	0.23092	0.452247	class I SAM-dependent methyltransferase	-
	WP_022948192	215.313	-0.156127	0.136563	-1.14326	0.252931	0.48036	hypothetical protein	-
	WP_022948430	290.701	-0.157466	0.146673	-1.07359	0.283008	0.516393	HDOD domain-containing protein	-
	WP_022947249	33.8974	-0.157717	0.307594	-0.512745	0.60813	0.806495	helix-turn-helix domain-containing protein	-
	WP_022947359	66.815	-0.15779	0.24093	-0.654921	0.512519	0.731623	hypothetical protein	-
	WP_022948977	1497.76	-0.15791	0.0772926	-2.04301	0.0410514	0.127003	DUF2760 domain-containing protein	-
	WP_022948496	151.992	-0.158138	0.150204	-1.05282	0.292423	0.527321	glycosyltransferase	-
	WP_022949349	570.452	-0.158222	0.128566	-1.23067	0.218448	0.433029	glycosyltransferase	-
	WP_022947620	435.806	-0.158574	0.107969	-1.4687	0.141913	0.316428	DNA-directed RNA polymerase subunit alpha	-
	WP_022949406	113.072	-0.159488	0.256525	-0.621724	0.534124	0.750046	DUF3365 domain-containing protein	-
	WP_022948071	475.407	-0.159528	0.0975216	-1.63583	0.101876	0.249338	signal recognition particle-docking protein FtsY	-
	WP_022947856	196.77	-0.159613	0.145125	-1.09983	0.271405	0.504584	histidinol-phosphate transaminase	-
	WP_022949023	315.245	-0.159909	0.117977	-1.35542	0.175282	0.371186	cyclic nucleotide-binding domain-containing protein	-
	WP_152485931	168.998	-0.161775	0.145002	-1.11567	0.264563	0.497941	sialidase family protein	-
	WP_022947667	65.1991	-0.163514	0.227036	-0.720212	0.471395	0.697235	DNA polymerase III subunit delta	-
	WP_022949371	445.024	-0.164186	0.109631	-1.49762	0.134232	0.303748	GMC family oxidoreductase	-
	WP_022950015	64.5609	-0.164875	0.224678	-0.733828	0.463054	0.690396	7-carboxy-7-deazaguanine synthase QueE	-
	WP_022947951	919.151	-0.165286	0.110206	-1.49979	0.133669	0.30282	Rne/Rng family ribonuclease	-
	WP_022948578	20.8581	-0.166448	0.384116	-0.433328	0.664776	0.844838	hydrogenase 4 subunit F	-
	WP_022950164	76.7362	-0.166706	0.207696	-0.802643	0.422181	0.654083	F0F1 ATP synthase subunit epsilon	-
	WP_022948591	386.912	-0.167151	0.1444	-1.15755	0.247046	0.471244	methenyltetrahydromethanopterin cyclohydrolase	-
	WP_022948864	19.1741	-0.167196	0.405316	-0.412508	0.679967	0.854274	hypothetical protein	-
	WP_022948852	155.88	-0.167634	0.150175	-1.11626	0.264312	0.497941	cysteine desulfurase family protein	-
	WP_051149741	19.5238	-0.168335	0.400488	-0.420325	0.674248	0.850365	autotransporter assembly complex family protein	-
	WP_022948911	17.5214	-0.168699	0.418284	-0.403312	0.686719	0.859483	dNTP triphosphohydrolase	-
	WP_026596739	104.77	-0.169365	0.17935	-0.944328	0.345002	0.586375	hypothetical protein	-
	WP_022947910	346.388	-0.170243	0.115788	-1.47029	0.141483	0.316182	cysteine desulfurase	-
	WP_022949994	115.598	-0.170604	0.190718	-0.894532	0.371037	0.614259	dihydroxyacetone kinase subunit DhaL	-
	WP_022947625	66.089	-0.171474	0.223823	-0.766116	0.443607	0.677734	phosphoadenylyl-sulfate reductase	-
	WP_040574491	210.119	-0.172943	0.171819	-1.00654	0.314156	0.555383	1-deoxy-D-xylulose-5-phosphate reductoisomerase	-
	WP_022948927	93.8285	-0.172964	0.195137	-0.886371	0.375418	0.616633	DUF3611 family protein	-
	WP_022948721	15.8541	-0.172973	0.432749	-0.399708	0.689372	0.861171	response regulator	-
	WP_022947177	117.756	-0.174092	0.176374	-0.987057	0.323615	0.563389	hypothetical protein	-
	WP_022949186	38.1341	-0.174316	0.387688	-0.44963	0.652978	0.83791	DNA-3-methyladenine glycosylase	-
	WP_022947901	901.277	-0.175606	0.0918935	-1.91097	0.0560087	0.159794	lysine--tRNA ligase	-
	WP_022947371	29.0268	-0.175764	0.33613	-0.522905	0.60104	0.802468	hypothetical protein	-
	WP_022948466	1559.13	-0.177481	0.0816558	-2.17353	0.0297405	0.0976326	sulfate adenylyltransferase subunit CysN	-
	WP_022948473	373.409	-0.17761	0.114196	-1.5553	0.119874	0.281555	XrtA/PEP-CTERM system exopolysaccharide export protein	-
	WP_026596538	14.2004	-0.177787	0.46266	-0.384271	0.700778	0.868923	exodeoxyribonuclease III	-
	WP_022949441	411.709	-0.17788	0.10932	-1.62716	0.103704	0.252562	flagellar hook protein FlgE	-
	WP_022949614	13.5217	-0.178341	0.469966	-0.379478	0.704333	0.871068	tRNA pseudouridine(38-40) synthase TruA	-
	WP_026596728	134.512	-0.178759	0.16422	-1.08854	0.276357	0.508284	protein TolR	-
	WP_022950206	81.1307	-0.178791	0.207879	-0.860075	0.389748	0.626889	integrase family protein	-
	WP_022947761	947.358	-0.1795	0.0901617	-1.99087	0.0464955	0.1385	RNA polymerase factor sigma-54	-
	WP_022948200	135.649	-0.180095	0.170309	-1.05746	0.2903	0.524926	D-2-hydroxyacid dehydrogenase	-
	WP_022948137	97.0916	-0.180867	0.204699	-0.883575	0.376926	0.617298	CBS domain-containing protein	-
	WP_022948530	1962.08	-0.18136	0.122276	-1.48321	0.13802	0.310191	energy-dependent translational throttle protein EttA	-
	WP_022947978	3194.26	-0.181706	0.0946689	-1.91938	0.0549359	0.157871	glucose-1-phosphate adenylyltransferase	-
	WP_022948065	1132.17	-0.182495	0.102353	-1.78299	0.0745876	0.199194	cytochrome c oxidase subunit I	-
	WP_022948718	59.2183	-0.182638	0.2429	-0.751908	0.452107	0.684487	DUF2267 domain-containing protein	-
	WP_022947483	2679	-0.182705	0.0688102	-2.6552	0.00792612	0.0333909	protease modulator HflC	-
	WP_084684996	300.961	-0.182725	0.120908	-1.51128	0.130717	0.299041	CsiV family protein	-
	WP_022949158	417.626	-0.183702	0.111946	-1.64098	0.100801	0.247566	SIMPL domain-containing protein	-
	WP_022947574	23.363	-0.183866	0.364084	-0.505009	0.613553	0.811513	M67 family metallopeptidase	-
	WP_022948093	1207.47	-0.183999	0.099929	-1.84129	0.0655785	0.180091	sigma-54 dependent transcriptional regulator	-
	WP_026596275	78.2791	-0.185145	0.204761	-0.904199	0.36589	0.610227	prephenate dehydrogenase/arogenate dehydrogenase family protein	-
	WP_022948841	295.917	-0.185146	0.156115	-1.18596	0.235637	0.458312	carbonic anhydrase	-
	WP_022949818	155.542	-0.185453	0.155489	-1.19271	0.232984	0.45449	penicillin-binding protein 2	-
	WP_026596401	221.967	-0.185476	0.128556	-1.44276	0.149088	0.326584	sulfatase-like hydrolase/transferase	-
	WP_040575088	21.6908	-0.186369	0.373469	-0.499022	0.617764	0.815992	UDP-N-acetylmuramate dehydrogenase	-
	WP_022948016	117.914	-0.187358	0.19832	-0.944727	0.344798	0.586375	hypothetical protein	-
	WP_022947852	1821.2	-0.187461	0.0891948	-2.1017	0.0355798	0.113626	DNA gyrase subunit A	-
	WP_022948184	71.9041	-0.188012	0.223273	-0.842073	0.399747	0.633706	HAD family hydrolase	-
	WP_235044538	251.004	-0.188545	0.12611	-1.49508	0.134894	0.304896	HlyD family secretion protein	-
	WP_051149826	1395.22	-0.18981	0.220885	-0.859315	0.390167	0.627054	selenium-binding protein SBP56-related protein	-
	WP_026596394	893.715	-0.190973	0.0839656	-2.27441	0.0229412	0.0795508	sulfate adenylyltransferase subunit CysD	-
	WP_022948520	248.95	-0.191314	0.124543	-1.53613	0.124507	0.289687	RNA ligase partner protein	-
	WP_022948514	58.0939	-0.192448	0.233531	-0.824077	0.409896	0.642592	ABC transporter permease	-
	WP_026596383	28.8809	-0.192504	0.322597	-0.596731	0.550687	0.764629	indole-3-glycerol phosphate synthase TrpC	-
	WP_022947166	1241.76	-0.192619	0.07574	-2.54316	0.0109856	0.0433298	DNA topoisomerase (ATP-hydrolyzing) subunit B	-
	WP_022950169	4042.96	-0.192642	0.147107	-1.30953	0.190353	0.393423	F0F1 ATP synthase subunit B	-
	WP_022948301	38.0419	-0.192679	0.287072	-0.671188	0.502101	0.725135	DNA polymerase III subunit alpha	-
	WP_022948608	202.592	-0.192994	0.143288	-1.3469	0.178014	0.375765	outer membrane protein assembly factor BamB	-
	WP_022947343	197.468	-0.193325	0.135195	-1.42997	0.152726	0.331941	ATP-binding protein	-
	WP_022949969	330.676	-0.193702	0.112967	-1.71468	0.0864048	0.222184	class I SAM-dependent DNA methyltransferase	-
	WP_022950176	123.727	-0.193941	0.214758	-0.903069	0.366489	0.610227	tRNA uridine-5-carboxymethylaminomethyl(34) synthesis enzyme MnmG	-
	WP_022947800	19.0464	-0.194086	0.400713	-0.484351	0.628136	0.82256	DUF2892 domain-containing protein	-
	WP_022947346	9.52228	-0.194302	0.560137	-0.346882	0.72868	NA	hypothetical protein	-
	WP_022948641	28.5761	-0.194904	0.33804	-0.576571	0.56423	0.775722	cysteine synthase CysM	-
	WP_022947905	213.262	-0.194968	0.214024	-0.910966	0.362313	0.606408	formate dehydrogenase subunit beta	-
	WP_022949361	4279.65	-0.196725	0.0626953	-3.13779	0.00170226	0.00891663	uroporphyrinogen-III C-methyltransferase	-
	WP_022949144	859.909	-0.197474	0.0898636	-2.19749	0.0279857	0.0939183	MotA/TolQ/ExbB proton channel family protein	-
	WP_022949210	118.898	-0.199238	0.171961	-1.15862	0.246609	0.470864	diaminopimelate decarboxylase	-
	WP_022947370	248.664	-0.199407	0.132104	-1.50947	0.13118	0.299041	arylsulfatase	-
	WP_022949430	892.505	-0.200108	0.106598	-1.87722	0.0604874	0.168209	pyrroloquinoline-quinone synthase PqqC	-
	WP_022948067	377.747	-0.203683	0.118744	-1.71531	0.0862879	0.222184	cytochrome c oxidase subunit 3	-
	WP_022949487	1787.02	-0.203889	0.103549	-1.96901	0.048952	0.143924	gas vesicle structural protein	-
	WP_022947164	170.609	-0.204524	0.144837	-1.4121	0.157919	0.341331	thymidylate synthase	-
	WP_022947602	974.293	-0.204865	0.098905	-2.07133	0.0383283	0.120269	30S ribosomal protein S3	-
	WP_022948081	53.9585	-0.205937	0.249608	-0.825041	0.409348	0.642592	gamma-glutamyltransferase	-
	WP_022948110	147.532	-0.206654	0.180194	-1.14684	0.251447	0.478257	dihydroneopterin aldolase	-
	WP_022948011	631.733	-0.206807	0.121629	-1.70032	0.0890716	0.227857	NADH-quinone oxidoreductase subunit NuoF	-
	WP_321162860	4477.16	-0.207918	0.123059	-1.68959	0.0911074	0.230976	ATP-dependent zinc metalloprotease FtsH	-
	WP_152485988	342.579	-0.208686	0.113594	-1.83712	0.0661924	0.181274	FAD:protein FMN transferase	-
	WP_022947792	14.3569	-0.209534	0.454138	-0.461389	0.64452	0.832452	zinc-ribbon and DUF3426 domain-containing protein	-
	WP_022947101	50.2748	-0.209935	0.249287	-0.842141	0.399709	0.633706	cytochrome c oxidase subunit II	-
	WP_022948989	941.693	-0.211862	0.106265	-1.99371	0.0461835	0.138132	dihydrolipoyl dehydrogenase	-
	WP_022947329	20.2074	-0.213632	0.387963	-0.55065	0.581873	0.787873	GIY-YIG nuclease family protein	-
	WP_022948783	406.649	-0.214767	0.105454	-2.03659	0.0416911	0.128144	3-deoxy-8-phosphooctulonate synthase	-
	WP_022947047	552.893	-0.214805	0.0981568	-2.18838	0.0286418	0.0951523	bifunctional glutamate N-acetyltransferase/amino-acid acetyltransferase ArgJ	-
	WP_022947532	110.095	-0.215101	0.261526	-0.822484	0.410802	0.642994	SRPBCC family protein	-
	WP_022948699	85.3811	-0.216536	0.197609	-1.09578	0.273176	0.507313	glucose-1-phosphate adenylyltransferase	-
	WP_022947934	31.8747	-0.216715	0.317014	-0.683613	0.49422	0.720055	DUF3862 domain-containing protein	-
	WP_022949225	13.399	-0.218913	0.523356	-0.418286	0.675738	0.85112	hypothetical protein	-
	WP_022947888	119.449	-0.21955	0.168916	-1.29976	0.193683	0.395761	S8 family serine peptidase	-
	WP_022947508	6110.42	-0.219956	0.17776	-1.23738	0.215947	0.430673	Hsp20/alpha crystallin family protein	-
	WP_022948553	6.17721	-0.220543	0.689431	-0.319892	0.74905	NA	ABC transporter permease	-
	WP_022950119	3790.99	-0.220617	0.0694664	-3.17588	0.00149382	0.0080374	peptidylprolyl isomerase	-
	WP_022950201	30.2251	-0.221746	0.328626	-0.674765	0.499825	0.723431	diaminobutyrate acetyltransferase	-
	WP_051149767	118.578	-0.223512	0.166671	-1.34103	0.17991	0.378958	trehalose-phosphatase	-
	WP_026596574	118.274	-0.22362	0.171211	-1.30611	0.191516	0.394591	hypothetical protein	-
	WP_022948612	122.685	-0.2237	0.176632	-1.26648	0.205343	0.416576	DUF2959 domain-containing protein	-
	WP_022948427	46.4001	-0.224034	0.266738	-0.839903	0.400963	0.633952	ATP-dependent RNA helicase HrpA	-
	WP_022948108	122.101	-0.225302	0.169578	-1.3286	0.183979	0.383451	pteridine reductase	-
	WP_022947580	11.3411	-0.226407	0.532933	-0.424833	0.670959	0.848338	4-(cytidine 5'-diphospho)-2-C-methyl-D-erythritol kinase	-
	WP_040574313	45.7812	-0.226782	0.261285	-0.867947	0.385423	0.624499	M48 family metalloprotease	-
	WP_022949417	74.3879	-0.227361	0.215421	-1.05543	0.29123	0.525648	NADP(H)-dependent aldo-keto reductase	-
	WP_022948405	155.609	-0.227517	0.166788	-1.36411	0.172534	0.366936	glycosyltransferase family 2 protein	-
	WP_022948711	51.6543	-0.227577	0.254629	-0.893757	0.371452	0.614432	dihydrolipoyl dehydrogenase	-
	WP_022947380	410.466	-0.228211	0.100535	-2.26997	0.0232096	0.0802006	DUF4410 domain-containing protein	-
	WP_022947046	4582.58	-0.231234	0.118568	-1.95021	0.0511505	0.148938	preprotein translocase subunit SecA	-
	WP_022947530	549.9	-0.232932	0.0987019	-2.35996	0.0182771	0.0657977	MxaK protein	-
	WP_022950029	100.092	-0.233806	0.18338	-1.27498	0.202315	0.411278	ATP-binding protein	-
	WP_022948088	42.4585	-0.234124	0.27779	-0.842807	0.399337	0.633706	peptide deformylase	-
	WP_022948445	520.569	-0.234142	0.142449	-1.64369	0.10024	0.24686	formaldehyde-activating enzyme	-
	WP_022949259	136.419	-0.234945	0.240617	-0.976428	0.328852	0.569531	succinyl-diaminopimelate desuccinylase	-
	WP_022947320	187.097	-0.235028	0.143266	-1.6405	0.100902	0.247566	redoxin domain-containing protein	-
	WP_022947682	366.91	-0.235587	0.11237	-2.09653	0.0360355	0.114711	phenylalanine--tRNA ligase subunit alpha	-
	WP_022948605	788.446	-0.235687	0.105893	-2.22571	0.0260337	0.0884244	type IV pilus biogenesis/stability protein PilW	-
	WP_022949195	36.2697	-0.235835	0.3136	-0.752024	0.452037	0.684487	hypothetical protein	-
	WP_022948953	1947.42	-0.236854	0.0730823	-3.24093	0.00119141	0.00664508	hypothetical protein	-
	WP_026596095	2873.92	-0.237419	0.0871115	-2.72546	0.00642119	0.0279428	IMP dehydrogenase	-
	WP_022948623	749.061	-0.237606	0.0846236	-2.8078	0.00498818	0.0224468	mannose-1-phosphate guanylyltransferase/mannose-6-phosphate isomerase	-
	WP_022947337	128.955	-0.239373	0.161224	-1.48472	0.137617	0.309894	type I restriction endonuclease	-
	WP_051149750	15.2153	-0.239973	0.458237	-0.523687	0.600496	0.802282	pathogenesis-related family 1 protein	-
	WP_022948622	195.875	-0.241447	0.137158	-1.76036	0.0783463	0.206834	redox-regulated ATPase YchF	-
	WP_022948103	62.255	-0.241572	0.243485	-0.992143	0.321128	0.562547	twin-arginine translocase TatA/TatE family subunit	-
	WP_022947335	38.4246	-0.243403	0.286552	-0.849417	0.395649	0.631762	virulence RhuM family protein	-
	WP_022947768	4.50545	-0.246346	0.815125	-0.302218	0.762486	NA	lytic transglycosylase domain-containing protein	-
	WP_022947278	1446.83	-0.247179	0.0801049	-3.0857	0.00203076	0.0103899	recombinase RecA	-
	WP_022947315	480.916	-0.247276	0.111389	-2.21994	0.0264231	0.0895851	bacterial ammonia monooxygenase, subunit AmoA	-
	WP_022949927	345.754	-0.24848	0.144266	-1.72237	0.0850031	0.219721	preprotein translocase subunit SecG	-
	WP_022948822	2475.61	-0.250198	0.0677022	-3.69556	0.000219401	0.00149798	sodium-extruding oxaloacetate decarboxylase subunit alpha	-
	WP_022949575	1289.09	-0.250307	0.162536	-1.54001	0.123558	0.288496	sorbosone dehydrogenase family protein	-
	WP_022946974	62.857	-0.250469	0.226337	-1.10662	0.26846	0.501946	oxidative damage protection protein	-
	WP_022948800	160.738	-0.251293	0.188274	-1.33472	0.181968	0.38167	ATP-dependent Clp protease ATP-binding subunit ClpX	-
	WP_022949806	252.504	-0.25131	0.150405	-1.67089	0.0947433	0.237429	phosphoribosylamine--glycine ligase	-
	WP_026596630	85.7921	-0.251833	0.241277	-1.04375	0.296601	0.532051	class I SAM-dependent methyltransferase	-
	WP_022949653	322.315	-0.254236	0.121478	-2.09285	0.0363625	0.115381	undecaprenyldiphospho-muramoylpentapeptide beta-N-acetylglucosaminyltransferase	-
	WP_022947059	977.36	-0.254654	0.120749	-2.10896	0.0349476	0.111968	YicC/YloC family endoribonuclease	-
	WP_022948141	50.8197	-0.256918	0.253555	-1.01326	0.310935	0.550673	alpha/beta fold hydrolase	-
	WP_235044555	8.35174	-0.25789	0.596077	-0.432645	0.665272	NA	DUF2782 domain-containing protein	-
	WP_022947880	24.7072	-0.258641	0.361823	-0.714828	0.474715	0.7004	protein phosphatase CheZ	-
	WP_026596479	214.252	-0.259262	0.13099	-1.97924	0.0477884	0.141437	serine O-acetyltransferase	-
	WP_022947379	44.9571	-0.259524	0.281879	-0.920694	0.35721	0.600825	hypothetical protein	-
	WP_022949630	8.36135	-0.259535	0.596995	-0.434735	0.663754	NA	type I-E CRISPR-associated endoribonuclease Cas2e	-
	WP_022948020	33.0996	-0.25968	0.303999	-0.854212	0.392987	0.629543	3-methyl-2-oxobutanoate hydroxymethyltransferase	-
	WP_040574351	265.214	-0.26034	0.119587	-2.17699	0.029481	0.0974497	hypothetical protein	-
	WP_084684834	216.333	-0.26175	0.163365	-1.60224	0.109102	0.262518	RNA polymerase sigma factor RpoE	-
	WP_022947753	660.411	-0.26269	0.164366	-1.5982	0.109998	0.26387	hypothetical protein	-
	WP_161623985	137.159	-0.264245	0.185877	-1.42161	0.15514	0.336818	YihY family inner membrane protein	-
	WP_022947492	59.0196	-0.265334	0.232138	-1.143	0.253038	0.48036	apolipoprotein N-acyltransferase	-
	WP_200861519	276.527	-0.265422	0.123167	-2.15497	0.0311643	0.101322	DUF2092 domain-containing protein	-
	WP_022947897	3.84846	-0.266598	0.894082	-0.298181	0.765565	NA	DUF2802 domain-containing protein	-
	WP_026596524	54.5194	-0.266739	0.242441	-1.10022	0.271234	0.504584	hypothetical protein	-
	WP_022949443	49.9737	-0.268037	0.250864	-1.06846	0.285314	0.518753	flagellar basal-body rod protein FlgG	-
	WP_022948761	27.265	-0.268161	0.345413	-0.776351	0.437542	0.672378	TatD family hydrolase	-
	WP_022949281	656.974	-0.268323	0.11289	-2.37686	0.0174607	0.0634352	ABC transporter substrate-binding protein	-
	WP_022950168	2491.58	-0.268493	0.0678806	-3.95538	7.64e-05	0.00058416	F0F1 ATP synthase subunit delta	-
	WP_022948063	3.84365	-0.268555	0.86559	-0.310257	0.756366	NA	DUF2244 domain-containing protein	-
	WP_022947570	114.683	-0.268937	0.172186	-1.5619	0.118312	0.27921	host attachment protein	-
	WP_022948006	751.763	-0.271065	0.160795	-1.68577	0.0918394	0.231646	NAD-dependent formate dehydrogenase	-
	WP_022947958	133.232	-0.271397	0.195479	-1.38837	0.165024	0.353623	hypothetical protein	-
	WP_022950154	18.2132	-0.273284	0.416558	-0.656053	0.51179	0.731623	TOBE domain-containing protein	-
	WP_022950193	21.7041	-0.273978	0.391795	-0.699288	0.484372	0.708314	CBS domain-containing protein	-
	WP_022948406	4630.74	-0.274464	0.0572966	-4.79023	1.67e-06	1.86e-05	Na(+)-translocating NADH-quinone reductase subunit A	-
	WP_022947520	426.601	-0.275714	0.0993622	-2.77484	0.00552285	0.0246845	response regulator	-
	WP_022947991	107.968	-0.275937	0.176609	-1.56241	0.118191	0.27921	ribonuclease III	-
	WP_026596724	230.326	-0.276016	0.127625	-2.16272	0.0305628	0.0996942	response regulator transcription factor	-
	WP_022948543	32.2367	-0.276059	0.315788	-0.874192	0.382014	0.622029	tRNA pseudouridine(55) synthase TruB	-
	WP_022947020	46.6541	-0.277291	0.258832	-1.07132	0.284028	0.517364	shikimate dehydrogenase	-
	WP_022950120	82.8084	-0.277894	0.211017	-1.31693	0.187863	0.390716	BolA family protein	-
	WP_022947969	586.268	-0.27835	0.0907567	-3.06699	0.00216228	0.0109497	DNA mismatch repair protein MutS	-
	WP_022949481	128.482	-0.278589	0.172481	-1.61518	0.106271	0.257384	response regulator	-
	WP_022949108	211.345	-0.27965	0.133791	-2.09019	0.0366005	0.11595	M20/M25/M40 family metallo-hydrolase	-
	WP_022949866	982.163	-0.279651	0.0816818	-3.42366	0.000617832	0.00371826	MlaD family protein	-
	WP_022948638	7.01805	-0.280324	0.652447	-0.429651	0.66745	NA	cation diffusion facilitator family transporter	-
	WP_022949377	244.821	-0.281586	0.143725	-1.9592	0.0500892	0.146494	STAS domain-containing protein	-
	WP_022947003	157.386	-0.282263	0.163804	-1.72317	0.084857	0.219721	hypothetical protein	-
	WP_022949665	43.8973	-0.282284	0.306759	-0.920215	0.357461	0.600825	tRNA (5-methylaminomethyl-2-thiouridylate)-methyltransferase	-
	WP_022949960	169.072	-0.283407	0.167183	-1.69519	0.0900387	0.229442	DUF2780 domain-containing protein	-
	WP_040574405	189.346	-0.285291	0.180653	-1.57922	0.114285	0.271325	threonine synthase	-
	WP_022947385	2731.41	-0.287058	0.0826779	-3.47201	0.000516576	0.00317646	ATP-dependent chaperone ClpB	-
	WP_200861528	36.9763	-0.287107	0.295439	-0.971798	0.331151	0.571869	hypothetical protein	-
	WP_084684974	19.7065	-0.288004	0.405674	-0.709938	0.477743	0.70225	UDP-N-acetylmuramoyl-L-alanine--D-glutamate ligase	-
	WP_022947617	412.129	-0.288982	0.10497	-2.75299	0.00590539	0.0259837	30S ribosomal protein S13	-
	WP_022947742	875.606	-0.289095	0.0990733	-2.91799	0.00352296	0.0167277	glutamate synthase subunit beta	-
	WP_022948168	19.7368	-0.290172	0.397687	-0.729649	0.465605	0.693156	ferredoxin	-
	WP_026596131	1041.36	-0.291107	0.0990938	-2.9377	0.00330661	0.0158142	30S ribosomal protein S2	-
	WP_022947749	315.241	-0.293085	0.162531	-1.80326	0.0713478	0.192464	ribose-5-phosphate isomerase RpiA	-
	WP_022948609	178.846	-0.293103	0.150471	-1.94791	0.0514262	0.149521	ribosome biogenesis	-
	WP_235044595	12.6904	-0.293108	0.497009	-0.589744	0.555362	0.767353	DNA primase	-
	WP_022949124	9.53293	-0.294462	0.556171	-0.529446	0.596496	NA	shikimate kinase AroK	-
	WP_022947636	1218.86	-0.294557	0.0883432	-3.33424	0.000855342	0.0049958	DNA polymerase I	-
	WP_022948334	202.004	-0.295656	0.134717	-2.19464	0.0281891	0.094122	hypothetical protein	-
	WP_026596504	3.18095	-0.295891	0.950103	-0.311431	0.755473	NA	hypothetical protein	-
	WP_026596400	195.017	-0.296291	0.137211	-2.15938	0.0308206	0.10037	TIGR03087 family PEP-CTERM/XrtA system glycosyltransferase	-
	WP_022947295	174.285	-0.29827	0.146042	-2.04236	0.0411158	0.127004	response regulator	-
	WP_022949285	140.738	-0.298825	0.177088	-1.68744	0.0915195	0.231632	4-hydroxy-tetrahydrodipicolinate synthase	-
	WP_022947685	30.7609	-0.29962	0.318211	-0.941574	0.346411	0.58774	integrase arm-type DNA-binding domain-containing protein	-
	WP_321162845	99.7604	-0.300667	0.197824	-1.51987	0.128544	0.295605	MFS transporter	-
	WP_022947280	1826.02	-0.301411	0.115351	-2.61298	0.00897555	0.0366424	alanine--tRNA ligase	-
	WP_200861508	133.436	-0.301607	0.163442	-1.84534	0.0649874	0.178715	A/G-specific adenine glycosylase	-
	WP_022949657	845.23	-0.301731	0.107296	-2.81212	0.00492158	0.0221976	UDP-N-acetylmuramoyl-tripeptide--D-alanyl-D-alanine ligase	-
	WP_022949143	481.125	-0.303288	0.102186	-2.96799	0.00299756	0.0145114	DUF3450 domain-containing protein	-
	WP_022947048	44.293	-0.304905	0.280141	-1.0884	0.27642	0.508284	Nudix family hydrolase	-
	WP_022950095	538.921	-0.304997	0.115652	-2.6372	0.00835943	0.0346269	UTP--glucose-1-phosphate uridylyltransferase	-
	WP_022947943	17.7175	-0.305065	0.41354	-0.737692	0.460702	0.689538	sigma-54 dependent transcriptional regulator	-
	WP_026596473	115.599	-0.305706	0.172989	-1.7672	0.0771942	0.204065	peptidylprolyl isomerase	-
	WP_022948010	882.323	-0.306898	0.115689	-2.65279	0.0079829	0.0335587	formate dehydrogenase subunit alpha	-
	WP_161624033	122.461	-0.308407	0.165214	-1.86672	0.061941	0.171529	FtsQ-type POTRA domain-containing protein	-
	WP_022947282	149.937	-0.310372	0.155481	-1.99621	0.0459115	0.137526	carbon storage regulator CsrA	-
	WP_022947865	327.045	-0.314257	0.223977	-1.40308	0.160593	0.345249	aspartate-semialdehyde dehydrogenase	-
	WP_022949239	252.267	-0.315303	0.127203	-2.47873	0.0131849	0.0504955	bifunctional 2-polyprenyl-6-hydroxyphenol methylase/3-demethylubiquinol 3-O-methyltransferase UbiG	-
	WP_022947822	145.325	-0.317886	0.163457	-1.94477	0.0518032	0.150171	tryptophan--tRNA ligase	-
	WP_022948628	501.887	-0.317894	0.144911	-2.19373	0.028255	0.0941834	amidophosphoribosyltransferase	-
	WP_022950085	16.3936	-0.318516	0.431548	-0.738078	0.460467	0.689538	GNAT family N-acetyltransferase	-
	WP_051149722	125.119	-0.319283	0.168477	-1.89511	0.0580772	0.163799	DUF3313 domain-containing protein	-
	WP_022946984	611.963	-0.319789	0.10862	-2.94411	0.00323882	0.0155458	KpsF/GutQ family sugar-phosphate isomerase	-
	WP_022948895	873.745	-0.320092	0.100157	-3.1959	0.00139396	0.00760339	FAD-dependent oxidoreductase	-
	WP_026596587	2467.39	-0.321889	0.0979724	-3.28551	0.00101799	0.0058087	ATP-dependent protease ATPase subunit HslU	-
	WP_022949650	166.113	-0.324439	0.163031	-1.99004	0.0465864	0.1385	D-alanine--D-alanine ligase	-
	WP_022949062	15.7185	-0.325506	0.441747	-0.736861	0.461207	0.689538	single-stranded-DNA-specific exonuclease RecJ	-
	WP_268741925	81.9072	-0.327752	0.233707	-1.40241	0.160793	0.345304	type I methionyl aminopeptidase	-
	WP_022948994	1799.26	-0.328096	0.065591	-5.00215	5.67e-07	6.97e-06	signal recognition particle protein	-
	WP_022948611	507.749	-0.329214	0.0965007	-3.41152	0.000646015	0.00387609	GTPase domain-containing protein	-
	WP_022948002	1807.64	-0.329282	0.0765189	-4.30328	1.68e-05	0.000148753	SurA N-terminal domain-containing protein	-
	WP_022949089	4993.86	-0.329383	0.108357	-3.0398	0.00236732	0.011898	OmpA family protein	-
	WP_022948826	318.748	-0.331118	0.149673	-2.21229	0.0269469	0.0912048	hypothetical protein	-
	WP_022948739	15.4	-0.332151	0.448186	-0.741102	0.458632	0.689515	XRE family transcriptional regulator	-
	WP_022948032	38.0478	-0.335421	0.310066	-1.08178	0.279352	0.511199	cytochrome P460 family protein	-
	WP_022947523	9278.15	-0.335567	0.101661	-3.30086	0.000963882	0.00553184	methanol oxidation system protein MoxJ	-
	WP_022947010	238.83	-0.337268	0.194155	-1.73711	0.0823677	0.215156	hypothetical protein	-
	WP_022948307	19.3703	-0.337469	0.45118	-0.747969	0.454479	0.685875	ATP synthase subunit I	-
	WP_022947887	106.299	-0.338523	0.17886	-1.89267	0.0584016	0.163799	chemotaxis protein CheW	-
	WP_022947972	437.823	-0.338827	0.124608	-2.71914	0.00654526	0.0284202	isocitrate/isopropylmalate family dehydrogenase	-
	WP_022947988	44.1559	-0.338941	0.275434	-1.23057	0.218483	0.433029	translation elongation factor 4	-
	WP_152486026	255.782	-0.339803	0.142299	-2.38796	0.0169424	0.0620074	hypothetical protein	-
	WP_022949572	73.3069	-0.340092	0.208851	-1.6284	0.10344	0.252231	MBL fold metallo-hydrolase	-
	WP_022948378	954.575	-0.341018	0.140645	-2.42468	0.0153219	0.0568116	enoyl-ACP reductase	-
	WP_084684845	470.651	-0.341074	0.118427	-2.88003	0.00397634	0.0184342	DUF4823 domain-containing protein	-
	WP_084684901	62.8864	-0.341464	0.231822	-1.47296	0.140763	0.314927	PAS domain S-box protein	-
	WP_022947141	7.19314	-0.343789	0.638104	-0.538766	0.590048	NA	hypothetical protein	-
	WP_022947275	94.6751	-0.34408	0.328983	-1.04589	0.295612	0.531135	alpha/beta fold hydrolase	-
	WP_022949428	130.369	-0.346333	0.167342	-2.06961	0.0384885	0.120391	molybdopterin-synthase adenylyltransferase MoeB	-
	WP_022946993	4.68376	-0.347048	0.792103	-0.438136	0.661288	NA	carboxymuconolactone decarboxylase family protein	-
	WP_022947909	356.386	-0.347379	0.115372	-3.01095	0.00260433	0.0127638	SUF system NifU family Fe-S cluster assembly protein	-
	WP_022948511	63.0593	-0.34854	0.230838	-1.50989	0.131072	0.299041	ABC transporter ATP-binding protein	-
	WP_022948003	219.839	-0.349841	0.177718	-1.96852	0.0490087	0.143924	HU family DNA-binding protein	-
	WP_026596434	238.038	-0.350104	0.146794	-2.38499	0.0170794	0.0623933	replication-associated recombination protein A	-
	WP_022949933	234.914	-0.350361	0.139538	-2.51086	0.0120438	0.0465755	transcription elongation factor	-
	WP_022947050	268.748	-0.350986	0.123049	-2.85241	0.0043389	0.0199495	HDOD domain-containing protein	-
	WP_022948261	273.198	-0.35171	0.136003	-2.58605	0.00970825	0.0389905	DNA recombination protein RmuC	-
	WP_022948545	5999.54	-0.354054	0.107123	-3.30511	0.000949396	0.00548048	polyribonucleotide nucleotidyltransferase	-
	WP_022948268	84.232	-0.355691	0.202147	-1.75957	0.0784805	0.206913	dUTP diphosphatase	-
	WP_022948480	234.16	-0.355721	0.136079	-2.61408	0.00894683	0.0366007	XrtA system polysaccharide deacetylase	-
	WP_022948540	245.966	-0.35673	0.135416	-2.63433	0.00843025	0.0347748	transcription termination factor NusA	-
	WP_022948320	290.037	-0.357014	0.125206	-2.85141	0.00435261	0.0199495	VacJ family lipoprotein	-
	WP_022948097	231.117	-0.357261	0.134948	-2.64739	0.00811147	0.033812	imidazoleglycerol-phosphate dehydratase HisB	-
	WP_022949811	60.3989	-0.357649	0.233384	-1.53245	0.125411	0.290757	hypothetical protein	-
	WP_022949326	484.554	-0.357801	0.245538	-1.45721	0.145059	0.321992	PstS family phosphate ABC transporter substrate-binding protein	-
	WP_152486084	18.0922	-0.35887	0.42402	-0.846352	0.397356	0.632957	hypothetical protein	-
	WP_022948239	273.023	-0.359611	0.126298	-2.84732	0.00440884	0.0201605	formylmethanofuran dehydrogenase subunit B	-
	WP_022948531	422.576	-0.359945	0.138283	-2.60296	0.0092422	0.0374991	serine hydroxymethyltransferase	-
	WP_022947025	40.1942	-0.360001	0.278739	-1.29153	0.196519	0.401141	carboxy-S-adenosyl-L-methionine synthase CmoA	-
	WP_022948283	53.6021	-0.360556	0.250019	-1.44212	0.14927	0.326584	metalloregulator ArsR/SmtB family transcription factor	-
	WP_022947828	325.168	-0.360781	0.142062	-2.53961	0.0110977	0.043598	aspartate aminotransferase family protein	-
	WP_022949645	107.894	-0.361294	0.189426	-1.9073	0.0564814	0.160449	chromosomal replication initiator protein DnaA	-
	WP_022949019	131.492	-0.362134	0.174045	-2.0807	0.0374618	0.1183	energy transducer TonB	-
	WP_026596148	2.17511	-0.363817	1.14276	-0.318368	0.750206	NA	type II toxin-antitoxin system RelE/ParE family toxin	-
	WP_022947606	2254.96	-0.363824	0.0774259	-4.69899	2.61e-06	2.77e-05	50S ribosomal protein L14	-
	WP_022947752	539.614	-0.364192	0.101964	-3.57177	0.00035458	0.00227207	glutamate--tRNA ligase	-
	WP_026596655	4.35766	-0.364532	0.823723	-0.442541	0.658097	NA	type II toxin-antitoxin system RelE/ParE family toxin	-
	WP_022950065	6.53045	-0.364876	0.667652	-0.546506	0.584718	NA	AAA family ATPase	-
	WP_022948528	108.215	-0.366941	0.183726	-1.99722	0.0458015	0.137405	HI0074 family nucleotidyltransferase substrate-binding subunit	-
	WP_022948515	238.199	-0.367567	0.126772	-2.89943	0.00373846	0.0176662	AMP-binding protein	-
	WP_022948064	1484.06	-0.36813	0.0713473	-5.15969	2.47e-07	3.22e-06	cytochrome c oxidase subunit II	-
	WP_022947706	385.107	-0.368179	0.138157	-2.66494	0.00770031	0.0325088	zinc-dependent alcohol dehydrogenase family protein	-
	WP_022948542	21.4428	-0.368413	0.379206	-0.971539	0.33128	0.571869	30S ribosome-binding factor RbfA	-
	WP_022947992	36.3049	-0.368419	0.298992	-1.2322	0.217874	0.433029	GTPase Era	-
	WP_022948051	3663.99	-0.368594	0.0938871	-3.92593	8.64e-05	0.000647972	phosphoglycerate kinase	-
	WP_022950109	65.718	-0.368829	0.249445	-1.4786	0.139247	0.312596	HTH domain-containing protein	-
	WP_026596205	105.378	-0.369064	0.194053	-1.90187	0.0571877	0.161759	ribonuclease PH	-
	WP_022949446	12.7398	-0.371903	0.488702	-0.761002	0.446656	0.68082	flagellar assembly peptidoglycan hydrolase FlgJ	-
	WP_022948726	693.547	-0.372198	0.100369	-3.70829	0.000208666	0.00144461	AMP-binding protein	-
	WP_022948978	1017.34	-0.372648	0.181052	-2.05824	0.0395676	0.123182	Hsp70 family protein	-
	WP_022950078	156.854	-0.37383	0.206893	-1.80687	0.0707819	0.191459	methyltransferase domain-containing protein	-
	WP_022947013	1906.61	-0.375136	0.172714	-2.172	0.0298555	0.0977088	SRPBCC family protein	-
	WP_022947178	22.9525	-0.376335	0.37431	-1.00541	0.3147	0.555848	ATP-dependent Clp protease adapter ClpS	-
	WP_235044570	103.924	-0.378647	0.199239	-1.90046	0.0573725	0.162051	protein-L-isoaspartate(D-aspartate) O-methyltransferase	-
	WP_022948069	118.593	-0.379876	0.17198	-2.20884	0.0271857	0.0916996	SURF1 family protein	-
	WP_022948867	119.015	-0.380414	0.191124	-1.99041	0.0465459	0.1385	VWA domain-containing protein	-
	WP_022949270	14.2404	-0.381004	0.461197	-0.82612	0.408736	0.6423	universal stress protein	-
	WP_022949995	305.452	-0.381856	0.156667	-2.43737	0.0147946	0.0553748	dihydroxyacetone kinase subunit DhaK	-
	WP_022948607	140.961	-0.382116	0.162139	-2.35671	0.0184375	0.0662546	tetratricopeptide repeat protein	-
	WP_022947684	54.4486	-0.382157	0.250584	-1.52507	0.127243	0.293225	integration host factor subunit alpha	-
	WP_022947996	4.01483	-0.384501	0.869745	-0.442085	0.658428	NA	GGDEF domain-containing protein	-
	WP_022948262	137.581	-0.385208	0.177019	-2.17608	0.0295494	0.0975132	YajQ family cyclic di-GMP-binding protein	-
	WP_022947987	4198.95	-0.38558	0.0594198	-6.48909	8.64e-11	1.78e-09	DegQ family serine endoprotease	-
	WP_022948096	65.0706	-0.385773	0.253033	-1.52459	0.12736	0.293225	translational	-
	WP_022947722	238.564	-0.386425	0.129356	-2.9873	0.00281451	0.0137259	STAS domain-containing protein	-
	WP_022949088	517.223	-0.388603	0.111604	-3.48199	0.000497708	0.00307957	hypothetical protein	-
	WP_022947513	315.754	-0.389392	0.11433	-3.40585	0.000659586	0.00393368	peptidylprolyl isomerase	-
	WP_022948807	458.535	-0.390719	0.0994336	-3.92944	8.51e-05	0.000641003	cytochrome c oxidase subunit II	-
	WP_022948295	5189.09	-0.392209	0.0690613	-5.67914	1.35e-08	2.16e-07	XrtA/PEP-CTERM system TPR-repeat protein PrsT	-
	WP_022949396	13.5548	-0.392438	0.480895	-0.816058	0.414467	0.646177	isochorismatase family protein	-
	WP_084684779	677.506	-0.3934	0.175158	-2.24597	0.0247058	0.084486	ABC transporter substrate-binding protein	-
	WP_022947613	1200.14	-0.393834	0.0913459	-4.31146	1.62e-05	0.000144	30S ribosomal protein S5	-
	WP_152485975	443.101	-0.395402	0.116694	-3.38835	0.000703141	0.00418084	hypothetical protein	-
	WP_022949014	51.423	-0.396815	0.247899	-1.60072	0.10944	0.262975	dihydroorotase	-
	WP_022948633	413.641	-0.396909	0.144486	-2.74703	0.00601368	0.0264015	thioredoxin-disulfide reductase	-
	WP_022950126	36.7484	-0.397417	0.339471	-1.17069	0.241722	0.464059	phenylpyruvate tautomerase MIF-related protein	-
	WP_040574358	13.2381	-0.398139	0.477699	-0.833451	0.40459	0.637302	nucleoside triphosphate pyrophosphohydrolase	-
	WP_022948242	603.824	-0.399465	0.103239	-3.86931	0.000109142	0.000791583	formylmethanofuran dehydrogenase subunit C	-
	WP_022948435	109.219	-0.399756	0.17867	-2.23739	0.0252607	0.0860865	nucleotidyltransferase family protein	-
	WP_022949986	15.0884	-0.401297	0.453383	-0.885118	0.376093	0.616955	sulfite oxidase	-
	WP_022947558	1844.28	-0.401339	0.0943353	-4.25439	2.1e-05	0.000181242	RNA polymerase sigma factor RpoD	-
	WP_022947933	117.411	-0.401579	0.173891	-2.30937	0.0209231	0.0734534	DnaJ C-terminal domain-containing protein	-
	WP_022948752	422.487	-0.402369	0.230174	-1.74811	0.0804451	0.21104	superoxide dismutase	-
	WP_026596610	46.7591	-0.402773	0.265807	-1.51528	0.129701	0.297922	pyrroloquinoline quinone biosynthesis protein PqqB	-
	WP_022950198	18.3943	-0.402831	0.441358	-0.912708	0.361396	0.605897	phytanoyl-CoA dioxygenase family protein	-
	WP_026596272	180.046	-0.40304	0.142428	-2.82978	0.00465797	0.0212506	DNA polymerase III subunit gamma/tau	-
	WP_022948024	96.466	-0.403264	0.191774	-2.10281	0.0354825	0.113498	acireductone synthase	-
	WP_022947261	39.0471	-0.403673	0.286921	-1.40691	0.159453	0.343545	tRNA(fMet)-specific endonuclease VapC	-
	WP_022949316	11.051	-0.405383	0.524797	-0.772457	0.439844	0.673543	cell division topological specificity factor MinE	-
	WP_022948541	2918.26	-0.405981	0.0733202	-5.5371	3.08e-08	4.68e-07	translation initiation factor IF-2	-
	WP_022947857	35.0226	-0.406307	0.299625	-1.35605	0.175083	0.37116	(d)CMP kinase	-
	WP_022949824	3.69322	-0.406406	0.906439	-0.448355	0.653897	NA	DUF493 domain-containing protein	-
	WP_022947720	123.133	-0.406422	0.168469	-2.41244	0.0158462	0.0582356	ATP phosphoribosyltransferase	-
	WP_022948100	53.1022	-0.40663	0.245654	-1.6553	0.0978637	0.242213	imidazole glycerol phosphate synthase subunit HisF	-
	WP_022947069	23.6066	-0.406967	0.375154	-1.0848	0.27801	0.509686	Hg(II)-responsive transcriptional regulator	-
	WP_026596506	304.333	-0.407072	0.116943	-3.48094	0.000499659	0.00308201	NAD-dependent epimerase/dehydratase family protein	-
	WP_022949379	210.495	-0.410583	0.20822	-1.97187	0.0486239	0.143481	YeaH/YhbH family protein	-
	WP_022949300	506.691	-0.413346	0.159033	-2.59911	0.00934649	0.0376905	multicopper oxidase domain-containing protein	-
	WP_022949134	25.1497	-0.413351	0.350476	-1.1794	0.23824	0.459921	50S ribosomal protein L31	-
	WP_022948803	336.482	-0.413612	0.112191	-3.68668	0.000227194	0.00154586	MBL fold metallo-hydrolase	-
	WP_026596219	110.25	-0.414511	0.177984	-2.32892	0.0198635	0.0702317	peptide chain release factor 1	-
	WP_235044550	222.173	-0.416771	0.131578	-3.16747	0.00153769	0.00822188	DUF1207 domain-containing protein	-
	WP_022948106	528.436	-0.418972	0.166604	-2.51477	0.0119109	0.0461518	type II secretion system major pseudopilin	-
	WP_022947594	5272.78	-0.419672	0.095972	-4.37285	1.23e-05	0.000111896	elongation factor	-
	WP_026596492	212.002	-0.423972	0.166133	-2.55199	0.0107108	0.0424998	DUF2202 domain-containing protein	-
	WP_022949863	52.4241	-0.426952	0.362172	-1.17887	0.238452	0.459921	zinc-dependent alcohol dehydrogenase family protein	-
	WP_022949029	3014.41	-0.42783	0.0965995	-4.42891	9.47e-06	8.89e-05	pyruvate kinase	-
	WP_022948485	1827.04	-0.428674	0.0809519	-5.29542	1.19e-07	1.62e-06	TIGR04063 family PEP-CTERM/XrtA system glycosyltransferase	-
	WP_022948280	3337.04	-0.430391	0.0731992	-5.87972	4.11e-09	7.14e-08	S41 family peptidase	-
	WP_022947349	985.387	-0.430748	0.0792657	-5.43423	5.5e-08	8.07e-07	toxic anion resistance protein	-
	WP_026596619	25.3498	-0.431628	0.38447	-1.12266	0.261584	0.493272	type II toxin-antitoxin system HicA family toxin	-
	WP_022948474	1301.68	-0.431733	0.0869217	-4.96692	6.8e-07	8.16e-06	XrtA system polysaccharide chain length determinant	-
	WP_022947458	3.35287	-0.433495	0.93976	-0.461282	0.644596	NA	hydroxymyristoyl-ACP dehydratase	-
	WP_022949579	6.71356	-0.433664	0.668206	-0.648997	0.51634	NA	VOC family protein	-
	WP_152486003	56.2833	-0.435359	0.261824	-1.6628	0.0963532	0.240276	hypothetical protein	-
	WP_026596498	133.195	-0.435435	0.174659	-2.49306	0.0126647	0.0486913	3-hydroxyacyl-[acyl-carrier-protein] dehydratase FabA	-
	WP_152485995	68.3122	-0.435499	0.23944	-1.81882	0.0689387	0.186984	hypothetical protein	-
	WP_022947205	36.2007	-0.436416	0.331535	-1.31635	0.188057	0.390716	hypothetical protein	-
	WP_022947024	621.832	-0.437212	0.143993	-3.03635	0.00239463	0.0119256	oxygen-dependent coproporphyrinogen oxidase	-
	WP_022949759	1688.6	-0.439518	0.145292	-3.02506	0.00248581	0.0122435	neuraminidase-like domain-containing protein	-
	WP_022949109	4.8571	-0.439748	0.781224	-0.562896	0.573505	NA	UvrD-helicase domain-containing protein	-
	WP_022948539	35.8725	-0.439885	0.29636	-1.4843	0.137731	0.309894	phosphatidylglycerophosphatase A	-
	WP_022949936	307.304	-0.440527	0.150178	-2.93335	0.00335321	0.0159984	4-hydroxy-tetrahydrodipicolinate reductase	-
	WP_022948340	130.192	-0.441954	0.20162	-2.19202	0.028378	0.0944345	DUF2797 domain-containing protein	-
	WP_084684938	1476.67	-0.442529	0.119705	-3.69682	0.00021832	0.00149575	pitrilysin family protein	-
	WP_022947612	255.968	-0.443801	0.121139	-3.66357	0.000248721	0.00168078	50S ribosomal protein L18	-
	WP_022947042	1226.14	-0.444369	0.0842212	-5.27621	1.32e-07	1.78e-06	ATP-binding protein	-
	WP_022949760	48.3096	-0.444767	0.259058	-1.71686	0.086004	0.222018	hypothetical protein	-
	WP_235044597	192.565	-0.445381	0.147676	-3.01592	0.00256197	0.0125874	peptide-methionine (R)-S-oxide reductase MsrB	-
	WP_022947476	26.9524	-0.446063	0.357368	-1.24819	0.211962	0.425213	S4 domain-containing protein	-
	WP_022947180	56.2067	-0.446418	0.251456	-1.77534	0.0758425	0.201298	translation initiation factor IF-1	-
	WP_022949869	95.5279	-0.446952	0.187654	-2.38178	0.0172291	0.0628045	Rsd/AlgQ family anti-sigma factor	-
	WP_022948453	313.757	-0.451145	0.192694	-2.34125	0.0192193	0.0681976	class I SAM-dependent methyltransferase	-
	WP_022947717	438.479	-0.451783	0.145156	-3.1124	0.00185572	0.0096693	ubiquinol-cytochrome c reductase iron-sulfur subunit	-
	WP_022949045	1594.56	-0.452362	0.0759798	-5.95371	2.62e-09	4.68e-08	dihydroxy-acid dehydratase	-
	WP_022948501	28.1539	-0.452395	0.331909	-1.36301	0.172879	0.367275	glycosyltransferase	-
	WP_022948809	28.1765	-0.452648	0.331484	-1.36552	0.172089	0.366383	c-type cytochrome	-
	WP_022948621	129.164	-0.453166	0.20242	-2.23875	0.0251725	0.0859337	LPXTG cell wall anchor domain-containing protein	-
	WP_022949963	184.459	-0.453613	0.143638	-3.15804	0.00158835	0.00843144	YbaK/EbsC family protein	-
	WP_022948362	183.914	-0.456544	0.14416	-3.16693	0.00154056	0.00822188	N-acetylneuraminate synthase family protein	-
	WP_022949376	193.457	-0.457789	0.153505	-2.98224	0.00286145	0.0138864	ATP-binding protein	-
	WP_022947427	959.091	-0.457905	0.10393	-4.40591	1.05e-05	9.66e-05	hypothetical protein	-
	WP_022948375	2311.97	-0.460406	0.114287	-4.0285	5.61e-05	0.000442817	peptidoglycan-binding protein LysM	-
	WP_022949456	1.50602	-0.46184	1.38234	-0.3341	0.738304	NA	tRNA lysidine(34) synthetase TilS	-
	WP_022948095	44.161	-0.463802	0.284216	-1.63186	0.102708	0.251064	rhodanese-like domain-containing protein	-
	WP_022948580	21.1472	-0.465264	0.381168	-1.22063	0.222228	0.438695	NADH-quinone oxidoreductase subunit H	-
	WP_022948731	51.0169	-0.467442	0.252003	-1.85491	0.0636094	0.175658	pirin family protein	-
	WP_022949452	476.391	-0.469775	0.108899	-4.31387	1.6e-05	0.000143077	class II fumarate hydratase	-
	WP_022950182	813.26	-0.47073	0.152818	-3.08033	0.00206769	0.0105516	ribose-5-phosphate isomerase RpiA	-
	WP_152486024	28.0194	-0.472335	0.349183	-1.35269	0.176156	0.372638	hypothetical protein	-
	WP_022949015	18.9519	-0.476393	0.404201	-1.17861	0.238555	0.459921	aspartate carbamoyltransferase catalytic subunit	-
	WP_022948763	51.937	-0.477529	0.267972	-1.78201	0.0747481	0.199194	DNA polymerase III subunit delta'	-
	WP_022950180	393.425	-0.477707	0.150565	-3.17277	0.00150992	0.00810202	peptidylprolyl isomerase	-
	WP_022947555	206.56	-0.479623	0.139021	-3.45	0.00056059	0.0033944	30S ribosomal protein S21	-
	WP_022948849	12.9072	-0.481241	0.488166	-0.985814	0.324224	0.563621	ribosomal protein S18-alanine N-acetyltransferase	-
	WP_022948023	57.3657	-0.481535	0.236102	-2.03953	0.0413977	0.127675	cupin domain-containing protein	-
	WP_022949315	147.648	-0.482911	0.200589	-2.40746	0.0160639	0.0589008	winged helix-turn-helix domain-containing protein	-
	WP_022948772	187.796	-0.483166	0.148998	-3.24278	0.0011837	0.0066207	phosphate acyltransferase PlsX	-
	WP_026596702	1567.78	-0.483939	0.112909	-4.28609	1.82e-05	0.000159313	6-phospho-3-hexuloisomerase	-
	WP_022947817	119.429	-0.484267	0.167431	-2.89233	0.00382393	0.0179417	efflux transporter outer membrane subunit	-
	WP_022948289	48.3162	-0.484716	0.253967	-1.90857	0.0563171	0.160238	molybdopterin-guanine dinucleotide biosynthesis protein B	-
	WP_022949617	22.4357	-0.486029	0.40504	-1.19995	0.230157	0.451199	segregation/condensation protein A	-
	WP_022947885	50.247	-0.487284	0.293862	-1.65821	0.0972758	0.241059	ParA family protein	-
	WP_022947804	21.3261	-0.487589	0.401887	-1.21325	0.225035	0.442824	VOC family protein	-
	WP_022949261	83.0736	-0.488026	0.199252	-2.44929	0.0143137	0.0540861	2,3,4,5-tetrahydropyridine-2,6-dicarboxylate N-succinyltransferase	-
	WP_022949224	503.233	-0.488401	0.128326	-3.80594	0.000141264	0.00100976	competence/damage-inducible protein A	-
	WP_022947509	12.5976	-0.492403	0.496887	-0.990975	0.321698	0.562656	lactoylglutathione lyase	-
	WP_022949834	19.458	-0.492632	0.396282	-1.24313	0.213818	0.427636	Uma2 family endonuclease	-
	WP_022947109	91.2419	-0.492895	0.245912	-2.00435	0.0450323	0.13588	ATP-dependent zinc protease	-
	WP_022947342	193.643	-0.493643	0.159634	-3.09235	0.00198581	0.0102534	peroxiredoxin	-
	WP_022948768	82.9813	-0.496901	0.226411	-2.19469	0.0281862	0.094122	acyl carrier protein	-
	WP_022948479	226.404	-0.497988	0.138683	-3.59083	0.000329631	0.00216834	UDP-N-acetylglucosamine 2-epimerase (non-hydrolyzing)	-
	WP_022948034	28.7076	-0.499193	0.330824	-1.50894	0.131315	0.299041	Fe(2+) transporter permease subunit FeoB	-
	WP_022949078	330.044	-0.499617	0.241505	-2.06876	0.0385684	0.12045	hypothetical protein	-
	WP_084684825	151.269	-0.499816	0.16096	-3.10522	0.0019014	0.00985543	translation initiation factor IF-3	-
	WP_022948555	404.221	-0.502228	0.13775	-3.64594	0.00026642	0.00178817	efflux RND transporter periplasmic adaptor subunit	-
	WP_022948422	392.924	-0.503635	0.134851	-3.73476	0.000187891	0.00131458	3'(2'),5'-bisphosphate nucleotidase CysQ	-
	WP_022948079	2.68664	-0.504144	1.04986	-0.4802	0.631085	NA	pantetheine-phosphate adenylyltransferase	-
	WP_022948579	114.703	-0.505059	0.195654	-2.58139	0.00984046	0.0393618	formate hydrogenlyase	-
	WP_084684854	46.8375	-0.506295	0.260354	-1.94464	0.0518188	0.150171	DUF937 domain-containing protein	-
	WP_022948346	95.6267	-0.506864	0.230087	-2.20292	0.0276003	0.0927819	polyamine aminopropyltransferase	-
	WP_022947973	165.155	-0.508012	0.145783	-3.48471	0.000492673	0.00305797	formaldehyde-activating enzyme	-
	WP_022950161	24.198	-0.508623	0.394566	-1.28907	0.197375	0.402474	desulfoferrodoxin family protein	-
	WP_026596355	165.207	-0.508935	0.1646	-3.09194	0.00198854	0.0102534	BON domain-containing protein	-
	WP_022948456	38.151	-0.515541	0.309487	-1.66579	0.0957544	0.239084	SsrA-binding protein SmpB	-
	WP_022949025	4577.69	-0.515833	0.122472	-4.21184	2.53e-05	0.000213419	class II fructose-bisphosphate aldolase	-
	WP_022947210	98.2393	-0.516129	0.211273	-2.44295	0.0145676	0.0547322	hypothetical protein	-
	WP_022947959	1533.69	-0.518561	0.111613	-4.64606	3.38e-06	3.49e-05	sulfotransferase domain-containing protein	-
	WP_022949090	380.158	-0.518753	0.190037	-2.72975	0.00633833	0.0277001	DUF4398 domain-containing protein	-
	WP_022948431	136.592	-0.518798	0.180178	-2.87937	0.00398476	0.0184342	serine protease	-
	WP_022950194	331.989	-0.520655	0.122787	-4.24032	2.23e-05	0.000191314	nucleotide 5'-monophosphate nucleosidase PpnN	-
	WP_022948221	186.474	-0.520689	0.164765	-3.1602	0.00157661	0.00839162	carbohydrate kinase family protein	-
	WP_051149712	151.511	-0.52298	0.161046	-3.24739	0.0011647	0.00653285	hypothetical protein	-
	WP_026596732	114.099	-0.525489	0.215938	-2.43352	0.0149529	0.0558618	DUF2380 domain-containing protein	-
	WP_022948478	444.973	-0.52659	0.112781	-4.66915	3.02e-06	3.17e-05	XrtA/PEP-CTERM system-associated ATPase	-
	WP_022949946	167.766	-0.529238	0.147489	-3.58831	0.000332828	0.00218212	rhodanese-like domain-containing protein	-
	WP_022948574	1159.26	-0.529837	0.142991	-3.70539	0.000211062	0.0014561	sigma-54 dependent transcriptional regulator	-
	WP_026596387	92.7107	-0.531699	0.192296	-2.76501	0.00569211	0.0253267	sulfur carrier protein ThiS	-
	WP_022948015	845.25	-0.536888	0.129831	-4.1353	3.54e-05	0.000290034	leucyl aminopeptidase	-
	WP_022950026	987.22	-0.538182	0.120051	-4.48294	7.36e-06	7.04e-05	YebC/PmpR family DNA-binding transcriptional regulator	-
	WP_022947480	34.6251	-0.538803	0.31076	-1.73382	0.0829494	0.216105	RNA chaperone Hfq	-
	WP_022949652	9.7303	-0.541839	0.55688	-0.972991	0.330558	0.571619	UDP-N-acetylmuramate--L-alanine ligase	-
	WP_022949465	18.3031	-0.542649	0.41263	-1.3151	0.188477	0.390794	5-(carboxyamino)imidazole ribonucleotide mutase	-
	WP_022947296	27.6608	-0.543948	0.370699	-1.46736	0.142278	0.316885	DNA polymerase III subunit epsilon	-
	WP_022947316	6735.78	-0.545739	0.0730994	-7.46571	8.29e-14	2.38e-12	bacterial ammonia monooxygenase, subunit AmoB	-
	WP_022947708	92.4488	-0.545806	0.224875	-2.42715	0.0152179	0.0565316	hydroxyacylglutathione hydrolase	-
	WP_022947841	99.1084	-0.547272	0.377184	-1.45094	0.146796	0.323671	Bax inhibitor-1/YccA family protein	-
	WP_022947847	28.906	-0.548638	0.335383	-1.63586	0.10187	0.249338	YbaB/EbfC family nucleoid-associated protein	-
	WP_022947784	119.102	-0.549044	0.190503	-2.88208	0.00395064	0.0184342	ferritin-like domain-containing protein	-
	WP_022948299	45.7222	-0.54938	0.273124	-2.01146	0.0442764	0.134253	3-hydroxyacyl-ACP dehydratase FabZ	-
	WP_022948384	837.959	-0.551457	0.147837	-3.73016	0.000191355	0.0013341	ribulose-phosphate 3-epimerase	-
	WP_026596087	2837.16	-0.551668	0.0914373	-6.03329	1.61e-09	2.92e-08	AsmA family protein	-
	WP_022949077	487.956	-0.552545	0.133799	-4.12967	3.63e-05	0.000294794	metallophosphoesterase	-
	WP_022948409	660.019	-0.555211	0.124932	-4.44409	8.83e-06	8.36e-05	NADH:ubiquinone reductase (Na(+)-transporting) subunit D	-
	WP_022947858	1236.47	-0.55613	0.082315	-6.75612	1.42e-11	3.12e-10	30S ribosomal protein S1	-
	WP_022947732	1.17263	-0.557948	1.64068	-0.340072	0.733802	NA	VanZ family protein	-
	WP_022949829	252.883	-0.558123	0.126272	-4.41999	9.87e-06	9.13e-05	family 1 encapsulin nanocompartment shell protein	-
	WP_022947160	1.17919	-0.561069	1.54661	-0.362774	0.716774	NA	symmetrical bis(5'-nucleosyl)-tetraphosphatase	-
	WP_022948411	384.279	-0.5616	0.121694	-4.61484	3.93e-06	3.97e-05	NADH:ubiquinone reductase (Na(+)-transporting) subunit F	-
	WP_022949500	102.639	-0.563794	0.224808	-2.50789	0.0121454	0.0468768	small metal-binding protein SmbP	-
	WP_022949831	52.2875	-0.563989	0.253402	-2.22567	0.0260361	0.0884244	hypothetical protein	-
	WP_022947566	637.263	-0.564577	0.109007	-5.17929	2.23e-07	2.94e-06	heme-binding protein	-
	WP_022948138	1353	-0.566967	0.113625	-4.98979	6.04e-07	7.39e-06	quinoprotein dehydrogenase-associated putative ABC transporter substrate-binding protein	-
	WP_022949167	580.392	-0.567384	0.0966339	-5.87148	4.32e-09	7.44e-08	30S ribosomal protein S9	-
	WP_022949419	103.12	-0.568027	0.180692	-3.14363	0.00166869	0.00878725	DNA-binding domain-containing protein	-
	WP_040575085	389.64	-0.569742	0.116368	-4.89605	9.78e-07	1.15e-05	tryptophan synthase subunit beta	-
	WP_022947618	589.596	-0.571261	0.0976209	-5.85183	4.86e-09	8.3e-08	30S ribosomal protein S11	-
	WP_022949998	93.5396	-0.574966	0.192644	-2.98461	0.00283942	0.0138134	diguanylate cyclase	-
	WP_026596241	38.2993	-0.575667	0.30416	-1.89264	0.0584051	0.163799	ribosome silencing factor	-
	WP_022947428	83.3374	-0.576463	0.200172	-2.87984	0.00397882	0.0184342	amino acid adenylation domain-containing protein	-
	WP_022948442	299.734	-0.576488	0.126585	-4.55417	5.26e-06	5.16e-05	DUF6513 domain-containing protein	-
	WP_152486074	90.6133	-0.581945	0.236553	-2.4601	0.0138899	0.0528883	16S rRNA (cytosine(1402)-N(4))-methyltransferase RsmH	-
	WP_026596361	570.69	-0.584024	0.092634	-6.30464	2.89e-10	5.61e-09	2,3-bisphosphoglycerate-independent phosphoglycerate mutase	-
	WP_022950199	135.253	-0.585275	0.181191	-3.23016	0.00123722	0.00686188	ectoine synthase	-
	WP_022949484	3431.38	-0.586437	0.0815977	-7.18693	6.63e-13	1.68e-11	CDC48 family AAA ATPase	-
	WP_200861514	4.36542	-0.588314	0.8253	-0.712848	0.47594	NA	multicopper oxidase domain-containing protein	-
	WP_022948077	482.506	-0.588884	0.144861	-4.06516	4.8e-05	0.000381684	pitrilysin family protein	-
	WP_022947111	118.643	-0.590736	0.346544	-1.70465	0.0882602	0.226074	hypothetical protein	-
	WP_022948330	787.235	-0.590978	0.210026	-2.81383	0.00489552	0.0221304	multicopper oxidase domain-containing protein	-
	WP_022948318	478.236	-0.594204	0.110806	-5.36255	8.21e-08	1.16e-06	Grx4 family monothiol glutaredoxin	-
	WP_022950184	7.56073	-0.594491	0.626995	-0.94816	0.343048	NA	cell division protein ZapA	-
	WP_022950016	526.109	-0.596424	0.16678	-3.57611	0.000348743	0.00224831	tol-pal system protein YbgF	-
	WP_022949937	206.827	-0.59781	0.145981	-4.09512	4.22e-05	0.000336881	molecular chaperone DnaJ	-
	WP_022950021	34.3091	-0.599274	0.304228	-1.96982	0.0488592	0.143924	tol-pal system-associated acyl-CoA thioesterase	-
	WP_022949488	5080.72	-0.599477	0.120304	-4.98302	6.26e-07	7.6e-06	hypothetical protein	-
	WP_022947006	3.18961	-0.601276	0.959058	-0.626944	0.530696	NA	response regulator	-
	WP_022950155	19.1618	-0.6022	0.400046	-1.50533	0.13224	0.300615	molybdate ABC transporter substrate-binding protein	-
	WP_022948240	460.083	-0.602504	0.103596	-5.81591	6.03e-09	1e-07	formylmethanofuran dehydrogenase subunit A	-
	WP_022947186	1438.52	-0.602549	0.0787638	-7.65008	2.01e-14	6.03e-13	ketol-acid reductoisomerase	-
	WP_022947022	866.914	-0.603103	0.0836591	-7.20905	5.63e-13	1.47e-11	porphobilinogen synthase	-
	WP_022949320	106.272	-0.603292	0.178692	-3.37615	0.000735075	0.00435763	hypothetical protein	-
	WP_268741926	547.649	-0.605407	0.130315	-4.64573	3.39e-06	3.49e-05	ribosome recycling factor	-
	WP_022949382	594.671	-0.606301	0.15512	-3.9086	9.28e-05	0.000688415	DJ-1/PfpI family protein	-
	WP_022950114	64.8937	-0.609725	0.227241	-2.68317	0.00729287	0.0312173	preQ(1) synthase	-
	WP_022948257	601.269	-0.610342	0.118593	-5.14653	2.65e-07	3.42e-06	single-stranded DNA-binding protein	-
	WP_022947588	218.586	-0.613821	0.142156	-4.31794	1.57e-05	0.0001411	50S ribosomal protein L10	-
	WP_022947603	805.107	-0.61552	0.110351	-5.57785	2.44e-08	3.77e-07	50S ribosomal protein L16	-
	WP_022947639	90.0663	-0.61808	0.219391	-2.81726	0.00484355	0.0219456	thiol:disulfide interchange protein DsbA/DsbL	-
	WP_022948408	431.852	-0.619808	0.116888	-5.3026	1.14e-07	1.57e-06	Na(+)-translocating NADH-quinone reductase subunit C	-
	WP_022948131	148.877	-0.621421	0.331017	-1.87731	0.060476	0.168209	peptidoglycan DD-metalloendopeptidase family protein	-
	WP_022949928	263.67	-0.623221	0.175062	-3.55999	0.000370863	0.00236873	triose-phosphate isomerase	-
	WP_022949459	240.17	-0.624042	0.159549	-3.91127	9.18e-05	0.0006834	Dabb family protein	-
	WP_022947238	180.961	-0.624893	0.159972	-3.90627	9.37e-05	0.0006925	N-acetylneuraminate synthase family protein	-
	WP_022949482	160.893	-0.626151	0.190643	-3.28441	0.00102196	0.00581461	PAS domain-containing sensor histidine kinase	-
	WP_022947414	42.3761	-0.62818	0.275575	-2.27952	0.0226359	0.0787683	GFA family protein	-
	WP_022949408	965.091	-0.628946	0.177106	-3.55124	0.000383423	0.00243326	multiheme c-type cytochrome	-
	WP_022948922	32.3336	-0.63007	0.336308	-1.87349	0.0610006	0.169398	6-carboxytetrahydropterin synthase	-
	WP_022949499	837.653	-0.635718	0.109045	-5.82986	5.55e-09	9.31e-08	peroxiredoxin	-
	WP_022947196	3376.06	-0.637909	0.0938357	-6.79814	1.06e-11	2.38e-10	translation elongation factor Ts	-
	WP_022948117	6.90707	-0.641839	0.665975	-0.963759	0.335167	NA	N-acetyl-gamma-glutamyl-phosphate reductase	-
	WP_022947629	233.511	-0.641871	0.132622	-4.83987	1.3e-06	1.5e-05	elongation factor P	-
	WP_022949426	7440.29	-0.643242	0.0888239	-7.24176	4.43e-13	1.17e-11	chaperonin	-
	WP_022949079	90.1697	-0.643313	0.197376	-3.25933	0.00111674	0.00628167	TrkA family potassium uptake protein	-
	WP_022948584	256.894	-0.645292	0.296964	-2.17297	0.0297829	0.0976326	hypothetical protein	-
	WP_022947104	1292.52	-0.64923	0.110024	-5.90081	3.62e-09	6.34e-08	NADPH-dependent assimilatory sulfite reductase hemoprotein subunit	-
	WP_022950036	277.813	-0.649626	0.134751	-4.82093	1.43e-06	1.63e-05	RNA-binding protein	-
	WP_022948339	150.376	-0.650908	0.154203	-4.22111	2.43e-05	0.000206589	inorganic diphosphatase	-
	WP_022948886	155.864	-0.653843	0.164508	-3.97455	7.05e-05	0.000543811	hypothetical protein	-
	WP_022949055	1873.56	-0.655759	0.189976	-3.45179	0.000556874	0.00338688	hypothetical protein	-
	WP_022949306	83.7446	-0.657114	0.201133	-3.26706	0.0010867	0.00614764	LemA family protein	-
	WP_022950200	1232.99	-0.657766	0.107369	-6.12623	9e-10	1.68e-08	diaminobutyrate--2-oxoglutarate transaminase	-
	WP_022947869	49.1502	-0.662279	0.254984	-2.59734	0.00939489	0.0378087	flagellar motor switch protein FliN	-
	WP_022948506	6.56217	-0.664833	0.679333	-0.978655	0.32775	NA	glycosyltransferase family 2 protein	-
	WP_022947609	3674.97	-0.668701	0.0628986	-10.6314	2.13e-26	1.36e-24	30S ribosomal protein S14	-
	WP_022948760	3.70451	-0.67494	0.902122	-0.74817	0.454358	NA	aminotransferase class V-fold PLP-dependent enzyme	-
	WP_022948146	11.9758	-0.679772	0.530578	-1.28119	0.200127	0.407246	hypothetical protein	-
	WP_022948577	2146.83	-0.685151	0.149932	-4.56974	4.88e-06	4.81e-05	NADH-quinone oxidoreductase subunit C	-
	WP_040574348	561.681	-0.685729	0.136328	-5.02999	4.9e-07	6.15e-06	MucB/RseB C-terminal domain-containing protein	-
	WP_022948008	39.7479	-0.687362	0.284482	-2.41619	0.0156841	0.0579374	formate dehydrogenase subunit delta	-
	WP_022948715	1395.14	-0.687824	0.107372	-6.40596	1.49e-10	3.02e-09	ATP-binding protein	-
	WP_022949658	62.2077	-0.693675	0.251056	-2.76303	0.00572677	0.0254238	UDP-N-acetylmuramoyl-L-alanyl-D-glutamate--2,6-diaminopimelate ligase	-
	WP_022948575	259.336	-0.697466	0.177831	-3.92208	8.78e-05	0.000655922	ATP-binding protein	-
	WP_022949024	2361.51	-0.698907	0.088308	-7.91443	2.48e-15	8.06e-14	class II fructose-bisphosphate aldolase	-
	WP_022948241	41.6024	-0.698928	0.276813	-2.52491	0.0115729	0.0451948	formylmethanofuran--tetrahydromethanopterin N-formyltransferase	-
	WP_022948581	262.613	-0.701965	0.199239	-3.52324	0.000426312	0.00266277	hydrogenase 4 subunit B	-
	WP_022947585	1341.74	-0.703036	0.108178	-6.49888	8.09e-11	1.69e-09	transcription termination/antitermination protein NusG	-
	WP_022947404	29.9981	-0.704131	0.387584	-1.81672	0.0692601	0.187599	type II toxin-antitoxin system RelE/ParE family toxin	-
	WP_022947257	18.357	-0.706447	0.413533	-1.70832	0.0875768	0.224614	PIN domain nuclease	-
	WP_022949041	131.891	-0.707749	0.266957	-2.65118	0.00802119	0.0336482	N-acetylmuramoyl-L-alanine amidase	-
	WP_026596411	96.1158	-0.708701	0.229601	-3.08667	0.00202412	0.0103828	DUF488 family protein	-
	WP_022948576	208.053	-0.714803	0.212615	-3.36196	0.000773911	0.00454701	NADH-quinone oxidoreductase subunit B family protein	-
	WP_022947203	249.293	-0.71523	0.154406	-4.63213	3.62e-06	3.69e-05	DsbC family protein	-
	WP_022947994	18.023	-0.716768	0.415332	-1.72577	0.0843891	0.218991	pyridoxine 5'-phosphate synthase	-
	WP_022949352	134.463	-0.720825	0.214596	-3.35899	0.000782272	0.00458254	peptidylprolyl isomerase	-
	WP_022947167	3.3695	-0.727305	0.936708	-0.776449	0.437484	NA	DNA replication/repair protein RecF	-
	WP_022949125	1.68913	-0.731518	1.33979	-0.545996	0.585069	NA	hypothetical protein	-
	WP_022948357	589.99	-0.732487	0.230585	-3.17664	0.0014899	0.0080374	aspartyl/asparaginyl beta-hydroxylase domain-containing protein	-
	WP_022949233	154.684	-0.73457	0.186839	-3.93157	8.44e-05	0.000637787	dTDP-4-dehydrorhamnose 3,5-epimerase	-
	WP_022949671	35.5752	-0.739711	0.301797	-2.45102	0.0142453	0.0539307	P-II family nitrogen regulator	-
	WP_022947599	848.507	-0.740914	0.141304	-5.2434	1.58e-07	2.11e-06	50S ribosomal protein L2	-
	WP_026596762	532.888	-0.740983	0.198014	-3.74208	0.000182503	0.0012814	hypothetical protein	-
	WP_022949932	44.5126	-0.742074	0.274144	-2.70688	0.0067919	0.0292347	ribosome assembly RNA-binding protein YhbY	-
	WP_022947494	169.363	-0.745315	0.156197	-4.77163	1.83e-06	2.03e-05	NAD(P)-dependent methylenetetrahydromethanopterin dehydrogenase	-
[truncated: 150 more rows]

## Sheet: Table S4
	Table S4: List of methanotroph genome assembles used in the search for EtnE and related proteins. Highlighted entries contained a predicted EtnE. Genomes were collected from JGI-IMG (or NCBI for five genomes unavailable in JGI).
	MAGs were not included except for 2 MAGs in families with few available genomes (Methylothermaceae and "Candidatus Methylomirabilaceae".)
	Official nomenclature follows lpsn.dsmz.de. Strains of uncertain taxonomy within the Methylococcaceae are classified according to a phylogenetic analysis by Orata et al. (2018).
	JGI-IMG taxon_oid	Genome Name / Sample Name	Phylum or Class	Family	Duplicate genome
	2711768628	"Candidatus Methylomirabilis oxygeniifera" (MAG)	"Candidatus Methylomirabilota"	"Candidatus Methylomirabilaceae"
	2811995337	"Candidatus Methylomirabilis oxygeniifera" (MAG)	"Candidatus Methylomirabilota"	"Candidatus Methylomirabilaceae"	duplicate
	2517287004	"Candidatus Methylomirabilis oxygeniifera" sp. Australia	"Candidatus Methylomirabilota"	"Candidatus Methylomirabilaceae"
	2517487004	"Candidatus Methylomirabilis oxygeniifera" sp. Australia	"Candidatus Methylomirabilota"	"Candidatus Methylomirabilaceae"	duplicate
	2886873073	"Candidatus Methylomirabilis lanthanidiphila" mela	"Candidatus Methylomirabilota"	"Candidatus Methylomirabilaceae"
	8055336811	"Candidatus Mycobacterium methanotrophicum" Sulfur Cave	Actinomycetota	Mycobacteriaceae
	2994511046	"Methylacidimicrobium cyclopophantes" ERS3404911	Verrucomicrobiota	Methylacidiphilaceae
	3000195155	"Methylacidimicrobium sp." AP8 MTHMO1	Verrucomicrobiota	Methylacidiphilaceae
	8001219391	"Methylacidimicrobium sp." B4	Verrucomicrobiota	Methylacidiphilaceae
	2886599574	"Methylacidimicrobium tartarophylax" 4A	Verrucomicrobiota	Methylacidiphilaceae
	2891035476	"Candidatus Methylacidiphilum fumariolicum" Fdl	Verrucomicrobiota	Methylacidiphilaceae
	2890951504	"Candidatus Methylacidiphilum fumariolicum" Fur	Verrucomicrobiota	Methylacidiphilaceae
	2890970351	"Candidatus Methylacidiphilum fumariolicum" Ice	Verrucomicrobiota	Methylacidiphilaceae
	2891041246	"Candidatus Methylacidiphilum fumariolicum" Rib	Verrucomicrobiota	Methylacidiphilaceae
	2537562046	"Candidatus Methylacidiphilum fumariolicum" SolV	Verrucomicrobiota	Methylacidiphilaceae
	8048635434	"Candidatus Methylacidiphilum fumariolicum" SolV	Verrucomicrobiota	Methylacidiphilaceae	duplicate of SolV
	2630968640	"Candidatus Methylacidiphilum fumariolicum" SolV	Verrucomicrobiota	Methylacidiphilaceae	duplicate of SolV
	642555138	"Candidatus Methylacidiphilum infernorum" V4	Verrucomicrobiota	Methylacidiphilaceae
	2770939480	Methylacidiphilum kamchatkense Kam1	Verrucomicrobiota	Methylacidiphilaceae
	2627854055	Methylacidiphilum kamchatkense Kam1	Verrucomicrobiota	Methylacidiphilaceae	duplicate of Kam1
	2881253745	"Methylacidiphilum sp." Phi	Verrucomicrobiota	Methylacidiphilaceae
	2627853585	"Methylacidiphilum sp." RTK17.1	Verrucomicrobiota	Methylacidiphilaceae
	2999232735	"Candidatus Methylacidithermus pantelleriae" PQ17	Verrucomicrobiota	Methylacidiphilaceae
	2630968843	Methyloceanibacter caenitepidi Gela4	Alphaproteobacteria	Hyphomicrobiaceae
	2832028655	Methyloceanibacter marginalis R-67177	Alphaproteobacteria	Hyphomicrobiaceae
	2831968610	Methyloceanibacter methanicus R-67174	Alphaproteobacteria	Hyphomicrobiaceae
	2831790597	Methyloceanibacter stevinii R-67176	Alphaproteobacteria	Hyphomicrobiaceae
	2831382955	Methyloceanibacter superfactus R-67175	Alphaproteobacteria	Hyphomicrobiaceae
	2517572012	"Methylothermalis aethiopiae" LS7-MT	Alphaproteobacteria	Hyphomicrobiaceae
	2510065046	Methylocapsa acidiphila B2	Alphaproteobacteria	Beijerinckiaceae
	2574180437	Methylocapsa aurea KYG	Alphaproteobacteria	Beijerinckiaceae
	3000416106	"Methylocapsa gorgona" MG08	Alphaproteobacteria	Beijerinckiaceae
	2675903028	Methylocapsa palsarum NE2	Alphaproteobacteria	Beijerinckiaceae
	2890151595	"Methylocapsa sp." S129	Alphaproteobacteria	Beijerinckiaceae
	643348565	Methylocella silvestris BL2, DSM 15510	Alphaproteobacteria	Beijerinckiaceae
	2831731912	Methylocella silvestris TVC	Alphaproteobacteria	Beijerinckiaceae
	2836737357	Methylocella tundrae ERS3224381	Alphaproteobacteria	Beijerinckiaceae
	2516653063	Methyloferula stellata AR4	Alphaproteobacteria	Beijerinckiaceae
	2839752880	Methylosinus sporium DSM 17706	Alphaproteobacteria	Methylocystaceae
	2891088606	"Methylosinus sp." 3S-1	Alphaproteobacteria	Methylocystaceae
	2884018422	"Methylosinus sp." C49	Alphaproteobacteria	Methylocystaceae
	2891180834	"Methylosinus sp." Ce-a6	Alphaproteobacteria	Methylocystaceae
	3001635449	"Methylosinus sp." H3A	Alphaproteobacteria	Methylocystaceae
	2517093011	"Methylosinus sp." LW3	Alphaproteobacteria	Methylocystaceae
	2516493024	"Methylosinus sp." LW4	Alphaproteobacteria	Methylocystaceae
	2582581241	"Methylosinus sp." PW1	Alphaproteobacteria	Methylocystaceae
	2744054736	"Methylosinus sp." R-45379	Alphaproteobacteria	Methylocystaceae
	2910697069	"Methylosinus sp." RM1	Alphaproteobacteria	Methylocystaceae
	2784132047	"Methylosinus sp." sav-2	Alphaproteobacteria	Methylocystaceae
	2802429333	Methylosinus trichosporium OB3b	Alphaproteobacteria	Methylocystaceae
	2507262027	Methylosinus trichosporium OB3b	Alphaproteobacteria	Methylocystaceae	duplicate of OB3b
	3001658031	Methylocystis bryophila S285	Alphaproteobacteria	Methylocystaceae
	2995287100	Methylocystis heyeri H2	Alphaproteobacteria	Methylocystaceae
	GCA_003722355.1 (NCBI)	Methylocystis hirsuta CSC1	Alphaproteobacteria	Methylocystaceae
	8048893468	Methylocystis iwaonis SS37A-Re	Alphaproteobacteria	Methylocystaceae
	2548876819	Methylocystis parvus OBBP	Alphaproteobacteria	Methylocystaceae
	8066302019	Methylocystis rosea BRCS1	Alphaproteobacteria	Methylocystaceae
	2517287028	Methylocystis rosea SV97	Alphaproteobacteria	Methylocystaceae
	2910661453	Methylocystis silviterrae FS	Alphaproteobacteria	Methylocystaceae
	8099861021	Methylocystis suflitae NLS-7	Alphaproteobacteria	Methylocystaceae
	3001666676	"Methylocystis sp." H62	Alphaproteobacteria	Methylocystaceae
	3001662531	"Methylocystis sp." L43	Alphaproteobacteria	Methylocystaceae
	2563366505	"Methylocystis sp." LW5	Alphaproteobacteria	Methylocystaceae
	2839443508	"Methylocystis sp." MitZ-2018	Alphaproteobacteria	Methylocystaceae
	2891172809	"Methylocystis sp." MJC1	Alphaproteobacteria	Methylocystaceae
	2517572208	"Methylocystis sp." Rockwell, ATCC 49242	Alphaproteobacteria	Methylocystaceae
	2517572022	"Methylocystis sp." SB2	Alphaproteobacteria	Methylocystaceae
	2540341127	"Methylocystis sp." SC2	Alphaproteobacteria	Methylocystaceae
	8002060224	"Methylocystis sp." Sn-Cys	Alphaproteobacteria	Methylocystaceae
	2524614657	Methylohalobius crimeensis 10Ki	Gammaproteobacteria	Methylothermaceae
	8108219873	Methylomarinovum tepidoasis IN45	Gammaproteobacteria	Methylothermaceae
	GCF_033126985.1 (NCBI)	Methylomarinovum caldicuralii	Gammaproteobacteria	Methylothermaceae
	2623620619	"Methylothermaceae sp." B42 (MAG)	Gammaproteobacteria	Methylothermaceae
	2522572039	Methylicorpusculum oleiharenae XLMV4	Gammaproteobacteria	Methylococcaceae
	2517287033	Methylobacter luteus IMV-B-3098	Gammaproteobacteria	Methylococcaceae
	651717055	Methylobacter marinus 7C	Gammaproteobacteria	Methylococcaceae
	2517287034	Methylobacter marinus A45	Gammaproteobacteria	Methylococcaceae
	2579779162	Methylobacter marinus BBA5.1	Gammaproteobacteria	Methylococcaceae
	2881004114	"Candidatus Methylobacter oryzae" KRF1	Gammaproteobacteria	Methylococcaceae
	8057794565	Methylobacter psychrophilus Z-0021	Gammaproteobacteria	Methylococcaceae
	648276688	Methylobacter tundripaludum SV96	Gammaproteobacteria	Methylococcaceae
	2582581870	Methylobacter whittenburyi ACM 3310	Gammaproteobacteria	Methylococcaceae
	2563366535	"Methylobacter sp." 21/22	Gammaproteobacteria	Methylococcaceae
	2574180448	"Methylobacter sp." 21/22 (v2 assembly)	Gammaproteobacteria	Methylococcaceae	duplicate of 21/22
	2574179704	"Methylobacter sp." 31/32	Gammaproteobacteria	Methylococcaceae
	2703719300	"Methylobacter sp." OWC-DMM	Gammaproteobacteria	Methylococcaceae
	2703719299	"Methylobacter sp." OWC-G53F	Gammaproteobacteria	Methylococcaceae
	2832923104	Methylocaldum marinum S8	Gammaproteobacteria	Methylococcaceae
	2508501066	Methylocaldum szegediense O-12	Gammaproteobacteria	Methylococcaceae
	2781126057	"Methylocaldum sp." 0917	Gammaproteobacteria	Methylococcaceae
	2889957184	"Methylocaldum sp." 14B	Gammaproteobacteria	Methylococcaceae
	2890033825	"Methylocaldum sp." BRCS4	Gammaproteobacteria	Methylococcaceae
	2904404936	"Methylocaldum sp." RMAD-M	Gammaproteobacteria	Methylococcaceae
	2904410029	"Methylocaldum sp." S3v3	Gammaproteobacteria	Methylococcaceae
	2904414868	"Methylocaldum sp." YM2	Gammaproteobacteria	Methylococcaceae
	637000166	Methylococcus capsulatus Bath	Gammaproteobacteria	Methylococcaceae
	8064988501	Methylococcus capsulatus BH	Gammaproteobacteria	Methylococcaceae
	8064994940	Methylococcus capsulatus IO1	Gammaproteobacteria	Methylococcaceae
	8064991525	Methylococcus capsulatus KN2	Gammaproteobacteria	Methylococcaceae
	2547132180	Methylococcus capsulatus Texas	Gammaproteobacteria	Methylococcaceae
	2524614767	Methylococcus capsulatus Texas, ATCC 19069	Gammaproteobacteria	Methylococcaceae	duplicate of Texas
	3001061848	Methylococcus geothermalis IM1	Gammaproteobacteria	Methylococcaceae
	3000991155	"Methylococcus sp." BF19-07	Gammaproteobacteria	Methylococcaceae
	3001042391	"Methylococcus sp." EFPC2	Gammaproteobacteria	Methylococcaceae
	8064998064	"Methylococcus sp." Mc7	Gammaproteobacteria	Methylococcaceae
	2648501810	Methylocucumis oryzae Sn10-6	Gammaproteobacteria	Methylococcaceae									bvalid
	8061963098	Methylogaea oryzae E10	Gammaproteobacteria	Methylococcaceae
	2675903437	Methylogaea oryzae JCM 16910	Gammaproteobacteria	Methylococcaceae	duplicate of E10
	2528768019	Methyloglobulus morosus KoM1	Gammaproteobacteria	Methylococcaceae
	3000381075	"Methylolobus aquaticus" FWC3	Gammaproteobacteria	Methylococcaceae									not vlid
	2593339134	Methylomagnum ishizawai 175	Gammaproteobacteria	Methylococcaceae
	8061966713	Methylomagnum ishizawai RS11D-Pr	Gammaproteobacteria	Methylococcaceae
	2574179779	Methylomarinum vadi IT-4	Gammaproteobacteria	Methylococcaceae
	2574179740	Methylomicrobium agile ATCC 35068	Gammaproteobacteria	Methylococcaceae
	2508501010	Methylomicrobium album BG8	Gammaproteobacteria	Methylococcaceae
	2517093044	Methylomicrobium lacus LW14	Gammaproteobacteria	Methylococcaceae
	8001522603	"Methylomicrobium sp." RS1	Gammaproteobacteria	Methylococcaceae
	3002072576	Methylomonas albis EbA	Gammaproteobacteria	Methylococcaceae
	2599185159	"Methylomonas denitrificans" FJG1	Gammaproteobacteria	Methylococcaceae
	2773858057	"Methylomonas denitrificans" FJG1	Gammaproteobacteria	Methylococcaceae	duplicate of FJG1
	8066785302	Methylomonas fluvii EbB	Gammaproteobacteria	Methylococcaceae
	2728369704	Methylomonas koyamae JCM 16701	Gammaproteobacteria	Methylococcaceae
	2811995055	Methylomonas koyamae LM6	Gammaproteobacteria	Methylococcaceae
	2744054735	Methylomonas koyamae R-49807	Gammaproteobacteria	Methylococcaceae
	2841135142	Methylomonas koyamae DH-1	Gammaproteobacteria	Methylococcaceae
	2744054733	Methylomonas lenta R-45370	Gammaproteobacteria	Methylococcaceae
	2504756059	Methylomonas methanica MC09	Gammaproteobacteria	Methylococcaceae
	2744054730	Methylomonas methanica NCIMB 11130	Gammaproteobacteria	Methylococcaceae
	2784132049	Methylomonas methanica S-1	Gammaproteobacteria	Methylococcaceae
	GCA_030490285.1 (NCBI)	"Methylomonas montana" MW1	Gammaproteobacteria	Methylococcaceae
	8002306152	Methylomonas paludis S2AM	Gammaproteobacteria	Methylococcaceae
	GCA_024360925.2 (NCBI)	Methylomonas rapida MP1	Gammaproteobacteria	Methylococcaceae
	2989392574	"Methylomonas rhizoryzae" GJ1	Gammaproteobacteria	Methylococcaceae
	2571042910	"Methylomonas sp."	Gammaproteobacteria	Methylococcaceae
	2721755926	"Methylomonas sp." JGI 01_C17	Gammaproteobacteria	Methylococcaceae
	2838827708	"Methylomonas sp." R-45378	Gammaproteobacteria	Methylococcaceae
	2744054734	"Methylomonas sp." R-45383	Gammaproteobacteria	Methylococcaceae
	2744054731	"Methylomonas sp." R-45363	Gammaproteobacteria	Methylococcaceae
	2744054732	"Methylomonas sp." R-45371	Gammaproteobacteria	Methylococcaceae
	2516143012	"Methylomonas sp." 11b	Gammaproteobacteria	Methylococcaceae
	8017304100	"Methylomonas sp." 'clara'	Gammaproteobacteria	Methylococcaceae
	2974474280	"Methylomonas sp." FA2	Gammaproteobacteria	Methylococcaceae
	2894510363	"Methylomonas sp." Kb3	Gammaproteobacteria	Methylococcaceae
	3002054902	"Methylomonas sp." LL1	Gammaproteobacteria	Methylococcaceae
	2561511042	"Methylomonas sp." LW13	Gammaproteobacteria	Methylococcaceae
	2923715482	"Methylomonas sp." LW13	Gammaproteobacteria	Methylococcaceae	duplicate of LW13
	2522125151	"Methylomonas sp." MK1	Gammaproteobacteria	Methylococcaceae
	2911039485	"Methylomonas sp." ZR1	Gammaproteobacteria	Methylococcaceae
	2785510765	Methyloprofundus sedimenti WF1	Gammaproteobacteria	Methylococcaceae
	2517487019	Methylosarcina fibrata AML-C10	Gammaproteobacteria	Methylococcaceae
	2883187667	"Candidatus Methylospira mobilis" Shm1	Gammaproteobacteria	Methylococcaceae
	GCA_032390415.1 (NCBI)	"Candidatus Methylospira mobilis" SPMX	Gammaproteobacteria	Methylococcaceae
	2582581277	Methyloterricola oryzae 73a	Gammaproteobacteria	Methylococcaceae
	2886813666	"Methylotetracoccus oryzae" C50C1	Gammaproteobacteria	Methylococcaceae
	2540341096	Methylotuvimicrobium alcaliphilum 20Z	Gammaproteobacteria	Methylococcaceae
	651717056	Methylotuvimicrobium alcaliphilum ML1	Gammaproteobacteria	Methylococcaceae
	2516653075	"Methylotuvimicrobium buryatense" 5G	Gammaproteobacteria	Methylococcaceae
	2839902986	"Methylotuvimicrobium buryatense" 5GB1C	Gammaproteobacteria	Methylococcaceae
	651716953	Methylotuvimicrobium kenyense AMO1	Gammaproteobacteria	Methylococcaceae
	2588254263	Methylotuvimicrobium kenyense AMO1	Gammaproteobacteria	Methylococcaceae	duplicate of AMO1
	2831810206	Crenothrix polyspora ERS1545888	Gammaproteobacteria	Crenotrichaceae (phylogenetically Methylococcaceae)
	2831860622	Crenothrix polyspora ERS1545889	Gammaproteobacteria	Crenotrichaceae (phylogenetically Methylococcaceae)

## Sheet: Table S5
	Table S5: Occurrence of homologues of the etnE gene of M. crimeensis in other aerobic methanotrophs, based on a BLASTP search of the 150 diverse methanotroph genomes listed in Table S3, with an identity threshold of 40%. Operon stuctures of selected species are shown in Fig 2.
	IMG Genome ID	scaffolds	Strain	Phylum	Class	Order	Family	Isolation Habitat	IMG Gene ID (etnE)	Presence of etnE within a GI predicted by IslandPath_DIMOB	Presence of etnE within a GI predicted by AlienHunter	% BLASTP identity to H035DRAFT_2946 encoding epoxyalkane:coenzyme M transferase (EtnE) in M. crimeensis
	2524614657	5	Methylohalobius crimeensis 10Ki	Proteobacteria	Gammaproteobacteria	Methylococcales	Methylothermaceae	Hypersaline lake sediment	2525296837	Yes	Yes	100
	2831810206	180	Crenothrix polyspora ERS1545888	Proteobacteria	Gammaproteobacteria	Methylococcales	Methylococcaceae	Rapid sand filters (Groundwater treatment plant)	2831861705	n/a (incomplete)	n/a (incomplete)	82
	2886813666	42	"Methylotetracoccus oryzae" C50C1	Proteobacteria	Gammaproteobacteria	Methylococcales	Methylococcaceae	Rice paddy soil	2886813767	No	No	79
	2582581277	73	Methyloterricola oryzae 73a	Proteobacteria	Gammaproteobacteria	Methylococcales	Methylococcaceae	Rice paddy, basal rice stems	2585139406	No	No	79
	3000381075	42	"Methylolobus aquaticus" FWC3	Proteobacteria	Gammaproteobacteria	Methylococcales	Methylococcaceae	Freshwater wetland mud	3000381880	No	No	78
	8002060224	21	"Methylocystis sp." Sn-Cys	Proteobacteria	Alphaproteobacteria	Hyphomicrobiales	Methylocystaceae	Rice paddy, rice rhizome	8002063897	No	No	76
	8048893468	7	Methylocystis iwaonis SS37A-Re	Proteobacteria	Alphaproteobacteria	Hyphomicrobiales	Methylocystaceae	Rice paddy soil	8048896113	No	No	76
	2574180437	34	Methylocapsa aurea KYG	Proteobacteria	Alphaproteobacteria	Hyphomicrobiales	Beijerinckiaceae	Brook sediment	2576792556	Yes	Yes	75
	2881004114	121	"Candidatus Methylobacter oryzae" KRF1	Proteobacteria	Gammaproteobacteria	Methylococcales	Methylococcaceae	Ricefield soil	2881007758	No	No	72
	2528768019	184	Methyloglobulus morosus KoM1	Proteobacteria	Gammaproteobacteria	Methylococcales	Methylococcaceae	Freshwater lake sediment	2528839809	No	No	71
	2648501810	377	Methylocucumis oryzae Sn10-6	Proteobacteria	Gammaproteobacteria	Methylococcales	Methylococcaceae	Rice paddy soil	2651354399	No	No	70
	2517093044	1	Methylomicrobium lacus LW14	Proteobacteria	Gammaproteobacteria	Methylococcales	Methylococcaceae	Freshwater lake sediment	2517249219	No	No	70
	8001522603	64	"Methylomicrobium sp." RS1	Proteobacteria	Gammaproteobacteria	Methylococcales	Methylococcaceae	Ricefield soil	8001525130	No	No	68
	2517487019	2	Methylosarcina fibrata AML-C10	Proteobacteria	Gammaproteobacteria	Methylococcales	Methylococcaceae	Landfill cover soil	2517553478	No	No	66

## Sheet: Table S6
	Table S6: Potential mobility genes within the genomic Island shown in Fig. 7.
	Relative Position to etnE	Gene ID	Locus Tag	Gene Product Name	Gene Symbol	Gene Start	Gene End	Top BLAST Hit Accession	Top BLAST Hit Description	Top BLAST Hit % Identity	Top BLAST Hit Query Coverage	Top BLAST Hit Sequence Origin	Top BLAST Hit Organism
	-53	2525296784	H035DRAFT_2893	Transposase		2939409	2940403	AEG01582.1	hypothetical protein Metme_3208 [Methylomonas methanica MC09]	0.737	1	Genome	Methylomonas methanica MC09
	-42	2525296795	H035DRAFT_2904	Transposase and inactivated derivatives		2954297	2955022	MEE4363744.1	MAG: transposase [Desulfotignum sp.]	0.594	0.9627	Microbial mat metagenome	Desulfotignum sp.
	-33	2525296804	H035DRAFT_2913	Predicted nuclease, contains PIN domain, potential toxin-antitoxin system component		2962907	2963257	MDZ7750749.1	MAG: DUF5615 family PIN-like protein [Gammaproteobacteria bacterium]	0.707	1	Salt pan metagenome	Gammaproteobacteria bacterium
	-30	2525296807	H035DRAFT_2916	Antitoxin Phd_YefM, type II toxin-antitoxin system		2963941	2964162	MES9945488.1	MAG: prevent-host-death protein [Candidatus Thiodiazotropha sp.]	0.751	0.9863	Gill metagenome	Candidatus Thiodiazotropha sp.
	-22	2525296815	H035DRAFT_2924	Phage-related protein		2969724	2970086	MCB2263750.1	MAG: type II toxin-antitoxin system RelE/ParE family toxin [Candidatus Thiosymbion ectosymbiont of Robbea hypermnestra]	0.733	0.9667	Symbiont metagenome	Candidatus Thiosymbion ectosymbiont of Robbea hypermnestra
	-13	2525296824	H035DRAFT_2933	Transposase IS66 family protein	IS66	2978615	2980066	WP_317704521.1	IS66 family transposase [Methylomarinovum caldicuralii]	0.667	0.971	Genome	Methylomarinovum caldicuralii
	0	2525296837	H035DRAFT_2946	methionine synthase (B12-independent) (EC 2.1.1.14)	etnE	2994731	2995864	WP_324872584.1	cobalamin-independent methionine synthase II family protein [Methylocaldum sp.]	0.936	1	Soil metagenome	Methylocaldum sp.
	4	2525296841	H035DRAFT_2950	Transposase	IS5	2998744	2999214	BBB64235.1	IS5 family transposase (plasmid) [Undibacterium sp. KW1]	0.794	0.9936	Genome, pUKW01 plasmid	Undibacterium sp. KW1
	5	2525296842	H035DRAFT_2951	Transposase and inactivated derivatives		2999177	2999536	SDY73441.1	Putative transposase of IS4/5 family [Nitrosomonas sp. Nm58]	0.771	0.9916	Genome	Nitrosomonas sp. Nm58
	7	2525296844	H035DRAFT_2953	mRNA interferase YafQ	eafQ	3001301	3001567	WP_144327700.1	type II toxin-antitoxin system YafQ family toxin [Tepidimonas charontis]	0.744	0.9773	Genome	Tepidimonas charontis
	8	2525296845	H035DRAFT_2954	DNA-damage-inducible protein J	dinJ	3001554	3001820	WP_024894798.1	MULTISPECIES: type II toxin-antitoxin system RelB/DinJ family antitoxin [Acidithiobacillus]	0.795	1	Genome	Acidithiobacillus
	11	2525296848	H035DRAFT_2957	putative transposase		3012658	3013143	WP_090455824.1	transposase [Nitrosospira sp. Nsp1]	0.774	0.9876	Genome	Nitrosospira sp. Nsp1
	13	2525296850	H035DRAFT_2959	transposase	S4062	3021525	3021629	VUM23431.1	Insertion element IS6110 uncharacterized 12.0 kDa protein [Stenotrophomonas maltophilia]	0.8	1	Genome	Stenotrophomonas maltophilia
	15	2525296852	H035DRAFT_2961	Transposase	tpnA	3022635	3023678	WP_205429545.1	IS630 family transposase [Methylococcus sp. EFPC2]	0.644	0.9942	Genome	Methylococcus sp. EFPC2
	16	2525296853	H035DRAFT_2962	Transposase		3023822	3024787	NLO79425.1	MAG: IS481 family transposase, partial [Lysobacteraceae bacterium]	0.813	0.9969	Anaerobic digester metagenome	Lysobacteraceae bacterium
	19	2525296856	H035DRAFT_2965	integrating conjugative element protein, PFL_4669 family		3026382	3027212	WP_168183694.1	PFL_4669 family integrating conjugative element protein [Methylocaldum sp. RMAD-M]	0.556	0.808	Genome	Methylocaldum sp. RMAD-M
	21	2525296858	H035DRAFT_2967	integrating conjugative element protein, PFL_4693 family		3027545	3028309	WP_077732005.1	TIGR03759 family integrating conjugative element protein [Methylocaldum sp. 14B]	0.512	0.7913	Genome	Methylocaldum sp. 14B
	24	2525296861	H035DRAFT_2970	integrating conjugative element protein, PFL_4695 family		3029420	3029860	MBN2701037.1	MAG: integrating conjugative element protein [Methylothermaceae bacterium]	0.807	1	Freshwater metagenome	Methylothermaceae bacterium
	25	2525296862	H035DRAFT_2971	conjugative coupling factor TraD, TOL family	traD	3029857	3031908	MBN2701036.1	MAG: type IV conjugative transfer system coupling protein TraD [Methylothermaceae bacterium]	0.962	0.9985	Freshwater metagenome	Methylothermaceae bacterium
	26	2525296863	H035DRAFT_2972	integrating conjugative element membrane protein, PFL_4697 family		3031908	3032633	MBN2701035.1	MAG: TIGR03747 family integrating conjugative element membrane protein [Methylothermaceae bacterium]	0.959	1	Freshwater metagenome	Methylothermaceae bacterium
	28	2525296865	H035DRAFT_2974	addiction module antidote protein, HigA family	higA	3032986	3033273	MBN2701268.1	MAG: HigA family addiction module antidote protein [Methylothermaceae bacterium]	0.947	1	Freshwater metagenome	Methylothermaceae bacterium
	29	2525296866	H035DRAFT_2975	antitoxin HicB	higB	3033348	3033785	WP_322565616.1	winged helix-turn-helix transcriptional regulator [Thiohalophilus sp.]	0.662	1	Genome	Thiohalophilus sp.
	30	2525296867	H035DRAFT_2976	putative addiction module killer protein		3033865	3034005	MBN2701033.1	MAG: type II toxin-antitoxin system RelE/ParE family toxin [Methylothermaceae bacterium]	0.957	1	Freshwater metagenome	Methylothermaceae bacterium
	32	2525296869	H035DRAFT_2978	probable addiction module antidote protein		3035600	3035920	MBN2701032.1	MAG: putative addiction module antidote protein [Methylothermaceae bacterium]	0.962	1	Freshwater metagenome	Methylothermaceae bacterium
	33	2525296870	H035DRAFT_2979	probable addiction module antidote protein		3035941	3036255	MEX2491997.1	MAG: addiction module antidote protein [Nitrospirales bacterium]	0.622	0.9423	Sediment metagenome	Nitrospirales bacterium
	34	2525296871	H035DRAFT_2980	putative addiction module killer protein		3036248	3036586	MDD2465793.1	MAG: type II toxin-antitoxin system RelE/ParE family toxin [Desulfobulbus sp.]	0.667	0.9911	Landfill metagenome	Desulfobulbus sp.
	40	2525296877	H035DRAFT_2986	plasmid segregation protein ParM	parM	3039744	3040724	MBN2701125.1	MAG: ParM/StbA family protein [Methylothermaceae bacterium]	0.966	1	Freshwater metagenome	Methylothermaceae bacterium
	58	2525296895	H035DRAFT_3004	DNA-binding transcriptional regulator YdaS, prophage-encoded, Cro superfamily		3053619	3054272	MBN2700822.1	MAG: hypothetical protein JXR29_05165 [Methylothermaceae bacterium]	0.817	0.53	Freshwater metagenome	Methylothermaceae bacterium
	59	2525296896	H035DRAFT_3005	Phage repressor protein C, contains Cro/C1-type HTH and peptisase s24 domains		3054340	3055056	MBN2700819.1	MAG: helix-turn-helix transcriptional regulator [Methylothermaceae bacterium]	0.987	0.9874	Freshwater metagenome	Methylothermaceae bacterium
